# Supplementary material for: Conserved hydrophilic checkpoints tune FocA-mediated formate:H+ symport
Source: Nat Commun. 2025 Oct 27;16:9476. doi: 10.1038/s41467-025-65159-3 (PMC12559229; doi:10.1038/s41467-025-65159-3)
Supplement: Supplementary file 6 — Source Data [file 41467_2025_65159_MOESM6_ESM.xlsx]

## Sheet: Fig_2B
layer_id	StartDistance	EndDistance	MinRadius	MinFreeRadius	Polarity
0	0	1.23683	1.38831	2.31259	18.29
1	1.23683	3.03821	1.52151	2.52127	26.09
2	3.03821	5.17682	1.4605	3.33384	34.24
3	5.17682	5.56214	2.22235	2.24179	26.52
4	5.56214	6.89375	1.90179	1.84473	14.99
5	6.89375	7.22023	2.25639	2.25245	21.89
6	7.22023	7.30255	2.22333	2.21822	26.97
7	7.30255	8.3437	2.26701	2.27411	21.89
8	8.3437	9.64646	2.24071	2.37122	18.16
9	9.64646	10.0395	2.22982	2.45434	13.71
10	10.0395	11.2839	2.11556	2.42103	16.66
11	11.2839	12.1	2.31286	2.38184	13.34
12	12.1	12.7486	2.21751	2.37888	1.05
13	12.7486	13.2711	2.12491	2.44962	0.28
14	13.2711	13.7589	2.07558	2.5484	0.3
15	13.7589	14.5149	1.97226	2.86584	0.35
16	14.5149	15.2017	1.92385	3.13741	0.26
17	15.2017	17.9591	1.07333	2.50186	0.23
18	17.9591	18.7099	1.08537	2.42915	13.08
19	18.7099	18.8968	1.15849	2.59466	17.43
20	18.8968	19.2683	1.24516	2.54906	13.08
21	19.2683	20.1286	1.25105	2.42706	17.32
22	20.1286	20.3131	1.40964	2.42134	25.98
23	20.3131	23.3461	1.43025	2.42733	17.36
24	23.3461	23.8993	1.85418	3.73396	13.11
25	23.8993	24.1951	2.12073	3.35043	10.47
26	24.1951	24.5401	1.90203	3.11815	13
27	24.5401	26.1933	1.41357	3.06047	13
28	26.1933	27.7512	1.27779	3.27065	13
29	27.7512	28.6882	0.8926	2.96421	10.73
30	28.6882	29.5487	0.91042	2.44211	0.51
31	29.5487	30.2303	1.24711	1.91233	0.74
32	30.2303	30.806	1.21846	1.86348	0.52
33	30.806	32.0438	1.20847	2.13312	0.64
34	32.0438	33.4906	1.59747	2.87867	0.85
35	33.4906	33.9553	1.93355	2.71737	0.71
36	33.9553	34.7043	1.93532	2.5786	0.85
37	34.7043	35.3271	1.99534	2.34876	1.09
38	35.3271	36.108	2.05188	2.19198	1.67
39	36.108	37.736	2.18092	2.22975	2.14
40	37.736	38.0951	2.48239	2.48155	13.67
41	38.0951	39.3064	2.58957	2.59312	17.1
42	39.3064	39.5682	2.90764	2.95202	24.82
43	39.5682	40.4175	2.98813	3.033	17.08
44	40.4175	41.0015	3.06307	3.27637	18.16
45	41.0015	42.0921	3.16562	3.38305	13.62
46	42.0921	42.5052	3.35568	3.67503	11.57
47	42.5052	43.1845	3.39975	3.5716	11.57
48	43.1845	43.4762	3.48366	3.48302	14.47
49	43.4762	44.1225	3.59717	3.60192	11.57
50	44.1225	46.809	1.78196	1.91917	17.04

## Sheet: Fig_2D
layer_id	StartDistance	EndDistance	MinRadius	MinFreeRadius	Polarity
0	0	0.55564	1.16149	2.29233	50.33
1	0.55564	1.59402	1.34855	1.94241	38.6
2	1.59402	3.22711	1.77672	1.90216	34.83
3	3.22711	3.57908	2.42217	2.46385	26.52
4	3.57908	3.94193	2.57045	2.5886	31.12
5	3.94193	4.41787	2.47165	2.496	21.47
6	4.41787	6.04073	2.31397	2.33428	14.47
7	6.04073	6.8383	2.31614	2.37297	18.16
8	6.8383	6.92824	2.2505	2.61853	17.15
9	6.92824	7.56579	2.31739	2.57151	13.71
10	7.56579	7.98908	2.42622	2.5669	16.66
11	7.98908	8.70525	2.4511	2.60101	13.34
12	8.70525	9.4525	2.40466	2.53549	1.29
13	9.4525	10.2154	2.35713	2.55517	1.05
14	10.2154	10.4719	2.33827	2.56984	1.11
15	10.4719	11.8314	2.11349	2.35529	1.02
16	11.8314	12.744	2.03925	2.8655	0.26
17	12.744	15.1841	1.21749	2.81318	0.23
18	15.1841	16.2256	1.20979	2.72121	1.02
19	16.2256	17.3942	1.48861	2.41282	1.24
20	17.3942	19.0312	1.49444	2.22593	0.97
21	19.0312	19.8095	1.55576	3.27799	1.29
22	19.8095	21.1751	1.72908	3.59088	1.05
23	21.1751	21.3792	2.30149	3.46545	1
24	21.3792	21.6877	2.34403	3.32211	0.19
25	21.6877	22.0224	2.30198	3.29082	0.13
26	22.0224	22.9534	2.16477	3.34353	0.94
27	22.9534	23.9441	1.66554	3.68688	1.33
28	23.9441	26.554	0.85094	3.13144	0.51
29	26.554	27.2213	0.86153	2.54739	0.74
30	27.2213	28.2973	0.9634	2.22246	0.9
31	28.2973	29.3478	0.99456	2.40773	0.64
32	29.3478	30.923	1.14595	2.40643	0.85
33	30.923	31.901	1.49807	1.74721	1.67
34	31.901	33.2837	1.69038	1.82283	2.18
35	33.2837	34.6494	2.08563	2.09642	2.14
36	34.6494	35.8849	2.45358	2.54994	1.73
37	35.8849	36.0703	3.07145	3.15434	1.7
38	36.0703	36.1382	3.17226	3.23665	11.26
39	36.1382	36.7365	3.14725	3.13867	13.66
40	36.7365	37.6248	3.17206	3.1771	14.47
41	37.6248	38.1185	3.20575	3.35751	18.16
42	38.1185	39.3249	3.25224	3.39903	13.62
43	39.3249	39.6354	3.41602	3.61094	11.57
44	39.6354	40.258	3.49372	3.49485	14.07
45	40.258	40.6453	3.51606	3.51388	11.57
46	40.6453	42.6617	3.62857	3.62462	2.09
47	42.6617	43.5222	4.25651	4.45349	1.65
48	43.5222	43.5222	4.70157	4.86157	13.62

## Sheet: Fig_3A
resn209	loc	name	uniq_key	fine_loc	count	time
HSD	CYT	FORA	A1_1	cytosol	8981	179
HSD	CYT	FORA	A1_1	outer_cyt	784	15
HSD	CYT	FORA	A1_1	inner_cyt	23	0
HSD	CYT	FORA	A1_1	center	199	3
HSD	CYT	FORA	A1_1	inner_per	0	0
HSD	CYT	FORA	A1_1	outer_per	0	0
HSD	CYT	FORA	A1_1	periplasm	0	0
HSD	CYT	FORA	A1_1	illegal	13	0
HSD	CYT	FORA	A1_11	cytosol	9529	190
HSD	CYT	FORA	A1_11	outer_cyt	173	3
HSD	CYT	FORA	A1_11	inner_cyt	295	5
HSD	CYT	FORA	A1_11	center	3	0
HSD	CYT	FORA	A1_11	inner_per	0	0
HSD	CYT	FORA	A1_11	outer_per	0	0
HSD	CYT	FORA	A1_11	periplasm	0	0
HSD	CYT	FORA	A1_11	illegal	0	0
HSD	CYT	FORA	A1_12	cytosol	0	0
HSD	CYT	FORA	A1_12	outer_cyt	0	0
HSD	CYT	FORA	A1_12	inner_cyt	0	0
HSD	CYT	FORA	A1_12	center	10000	200
HSD	CYT	FORA	A1_12	inner_per	0	0
HSD	CYT	FORA	A1_12	outer_per	0	0
HSD	CYT	FORA	A1_12	periplasm	0	0
HSD	CYT	FORA	A1_12	illegal	0	0
HSD	CYT	FORA	A1_13	cytosol	2218	44
HSD	CYT	FORA	A1_13	outer_cyt	145	2
HSD	CYT	FORA	A1_13	inner_cyt	135	2
HSD	CYT	FORA	A1_13	center	7502	150
HSD	CYT	FORA	A1_13	inner_per	0	0
HSD	CYT	FORA	A1_13	outer_per	0	0
HSD	CYT	FORA	A1_13	periplasm	0	0
HSD	CYT	FORA	A1_13	illegal	0	0
HSD	CYT	FORA	A1_14	cytosol	0	0
HSD	CYT	FORA	A1_14	outer_cyt	0	0
HSD	CYT	FORA	A1_14	inner_cyt	0	0
HSD	CYT	FORA	A1_14	center	10000	200
HSD	CYT	FORA	A1_14	inner_per	0	0
HSD	CYT	FORA	A1_14	outer_per	0	0
HSD	CYT	FORA	A1_14	periplasm	0	0
HSD	CYT	FORA	A1_14	illegal	0	0
HSD	CYT	FORA	A1_15	cytosol	0	0
HSD	CYT	FORA	A1_15	outer_cyt	0	0
HSD	CYT	FORA	A1_15	inner_cyt	0	0
HSD	CYT	FORA	A1_15	center	710	14
HSD	CYT	FORA	A1_15	inner_per	524	10
HSD	CYT	FORA	A1_15	outer_per	514	10
HSD	CYT	FORA	A1_15	periplasm	8252	165
HSD	CYT	FORA	A1_15	illegal	0	0
HSD	CYT	FORA	A1_2	cytosol	0	0
HSD	CYT	FORA	A1_2	outer_cyt	0	0
HSD	CYT	FORA	A1_2	inner_cyt	0	0
HSD	CYT	FORA	A1_2	center	10000	200
HSD	CYT	FORA	A1_2	inner_per	0	0
HSD	CYT	FORA	A1_2	outer_per	0	0
HSD	CYT	FORA	A1_2	periplasm	0	0
HSD	CYT	FORA	A1_2	illegal	0	0
HSD	CYT	FORA	A1_21	cytosol	7101	142
HSD	CYT	FORA	A1_21	outer_cyt	2053	41
HSD	CYT	FORA	A1_21	inner_cyt	706	14
HSD	CYT	FORA	A1_21	center	140	2
HSD	CYT	FORA	A1_21	inner_per	0	0
HSD	CYT	FORA	A1_21	outer_per	0	0
HSD	CYT	FORA	A1_21	periplasm	0	0
HSD	CYT	FORA	A1_21	illegal	0	0
HSD	CYT	FORA	A1_22	cytosol	7762	155
HSD	CYT	FORA	A1_22	outer_cyt	516	10
HSD	CYT	FORA	A1_22	inner_cyt	1693	33
HSD	CYT	FORA	A1_22	center	10	0
HSD	CYT	FORA	A1_22	inner_per	0	0
HSD	CYT	FORA	A1_22	outer_per	0	0
HSD	CYT	FORA	A1_22	periplasm	0	0
HSD	CYT	FORA	A1_22	illegal	19	0
HSD	CYT	FORA	A1_23	cytosol	8990	179
HSD	CYT	FORA	A1_23	outer_cyt	789	15
HSD	CYT	FORA	A1_23	inner_cyt	128	2
HSD	CYT	FORA	A1_23	center	93	1
HSD	CYT	FORA	A1_23	inner_per	0	0
HSD	CYT	FORA	A1_23	outer_per	0	0
HSD	CYT	FORA	A1_23	periplasm	0	0
HSD	CYT	FORA	A1_23	illegal	0	0
HSD	CYT	FORA	A1_24	cytosol	1223	24
HSD	CYT	FORA	A1_24	outer_cyt	274	5
HSD	CYT	FORA	A1_24	inner_cyt	1571	31
HSD	CYT	FORA	A1_24	center	6932	138
HSD	CYT	FORA	A1_24	inner_per	0	0
HSD	CYT	FORA	A1_24	outer_per	0	0
HSD	CYT	FORA	A1_24	periplasm	0	0
HSD	CYT	FORA	A1_24	illegal	0	0
HSD	CYT	FORA	A1_25	cytosol	1103	22
HSD	CYT	FORA	A1_25	outer_cyt	2987	59
HSD	CYT	FORA	A1_25	inner_cyt	5901	118
HSD	CYT	FORA	A1_25	center	9	0
HSD	CYT	FORA	A1_25	inner_per	0	0
HSD	CYT	FORA	A1_25	outer_per	0	0
HSD	CYT	FORA	A1_25	periplasm	0	0
HSD	CYT	FORA	A1_25	illegal	0	0
HSD	CYT	FORA	A1_3	cytosol	8740	174
HSD	CYT	FORA	A1_3	outer_cyt	699	13
HSD	CYT	FORA	A1_3	inner_cyt	463	9
HSD	CYT	FORA	A1_3	center	98	1
HSD	CYT	FORA	A1_3	inner_per	0	0
HSD	CYT	FORA	A1_3	outer_per	0	0
HSD	CYT	FORA	A1_3	periplasm	0	0
HSD	CYT	FORA	A1_3	illegal	0	0
HSD	CYT	FORA	A1_4	cytosol	2544	50
HSD	CYT	FORA	A1_4	outer_cyt	183	3
HSD	CYT	FORA	A1_4	inner_cyt	106	2
HSD	CYT	FORA	A1_4	center	7167	143
HSD	CYT	FORA	A1_4	inner_per	0	0
HSD	CYT	FORA	A1_4	outer_per	0	0
HSD	CYT	FORA	A1_4	periplasm	0	0
HSD	CYT	FORA	A1_4	illegal	0	0
HSD	CYT	FORA	A1_5	cytosol	3182	63
HSD	CYT	FORA	A1_5	outer_cyt	4165	83
HSD	CYT	FORA	A1_5	inner_cyt	2649	52
HSD	CYT	FORA	A1_5	center	4	0
HSD	CYT	FORA	A1_5	inner_per	0	0
HSD	CYT	FORA	A1_5	outer_per	0	0
HSD	CYT	FORA	A1_5	periplasm	0	0
HSD	CYT	FORA	A1_5	illegal	0	0

## Sheet: Fig_3A_violin_Res209
name	resid	segid	uniq_key	rotated_z
HSD	209	0PA	A1_1	0.892773
HSD	209	0PB	A1_2	1.01899
HSD	209	0PC	A1_3	0.000414625
HSD	209	0PD	A1_4	0.323664
HSD	209	0PE	A1_5	1.17135
HSD	209	0PA	A1_1	0.673308
HSD	209	0PB	A1_2	3.664
HSD	209	0PC	A1_3	0.790553
HSD	209	0PD	A1_4	0.91346
HSD	209	0PE	A1_5	1.64772
HSD	209	0PA	A1_1	1.44973
HSD	209	0PB	A1_2	4.28492
HSD	209	0PC	A1_3	0.26647
HSD	209	0PD	A1_4	1.08894
HSD	209	0PE	A1_5	2.16292
HSD	209	0PA	A1_1	1.53138
HSD	209	0PB	A1_2	3.25045
HSD	209	0PC	A1_3	0.233355
HSD	209	0PD	A1_4	0.914401
HSD	209	0PE	A1_5	1.32855
HSD	209	0PA	A1_1	1.17335
HSD	209	0PB	A1_2	3.9662
HSD	209	0PC	A1_3	0.409448
HSD	209	0PD	A1_4	0.973433
HSD	209	0PE	A1_5	1.1938
HSD	209	0PA	A1_1	1.02724
HSD	209	0PB	A1_2	3.44443
HSD	209	0PC	A1_3	0.313647
HSD	209	0PD	A1_4	1.29903
HSD	209	0PE	A1_5	1.9196
HSD	209	0PA	A1_1	1.68805
HSD	209	0PB	A1_2	3.71881
HSD	209	0PC	A1_3	0.401252
HSD	209	0PD	A1_4	0.952881
HSD	209	0PE	A1_5	1.02285
HSD	209	0PA	A1_1	1.52462
HSD	209	0PB	A1_2	3.30806
HSD	209	0PC	A1_3	0.058958
HSD	209	0PD	A1_4	0.852631
HSD	209	0PE	A1_5	1.29853
HSD	209	0PA	A1_1	1.2557
HSD	209	0PB	A1_2	3.58958
HSD	209	0PC	A1_3	0.449574
HSD	209	0PD	A1_4	0.319092
HSD	209	0PE	A1_5	1.33354
HSD	209	0PA	A1_1	1.63712
HSD	209	0PB	A1_2	4.35794
HSD	209	0PC	A1_3	-0.105744
HSD	209	0PD	A1_4	0.645917
HSD	209	0PE	A1_5	1.81413
HSD	209	0PA	A1_1	0.878692
HSD	209	0PB	A1_2	3.54919
HSD	209	0PC	A1_3	0.730827
HSD	209	0PD	A1_4	0.898499
HSD	209	0PE	A1_5	1.88299
HSD	209	0PA	A1_1	1.38174
HSD	209	0PB	A1_2	3.46289
HSD	209	0PC	A1_3	1.47541
HSD	209	0PD	A1_4	0.605494
HSD	209	0PE	A1_5	1.32128
HSD	209	0PA	A1_1	0.930592
HSD	209	0PB	A1_2	3.53618
HSD	209	0PC	A1_3	1.67808
HSD	209	0PD	A1_4	0.760497
HSD	209	0PE	A1_5	1.73974
HSD	209	0PA	A1_1	0.992483
HSD	209	0PB	A1_2	3.50139
HSD	209	0PC	A1_3	0.627516
HSD	209	0PD	A1_4	0.548108
HSD	209	0PE	A1_5	1.40814
HSD	209	0PA	A1_1	1.51642
HSD	209	0PB	A1_2	3.19909
HSD	209	0PC	A1_3	0.543233
HSD	209	0PD	A1_4	0.652471
HSD	209	0PE	A1_5	1.53943
HSD	209	0PA	A1_1	1.2751
HSD	209	0PB	A1_2	3.01032
HSD	209	0PC	A1_3	0.194766
HSD	209	0PD	A1_4	0.460697
HSD	209	0PE	A1_5	1.47263
HSD	209	0PA	A1_1	1.24668
HSD	209	0PB	A1_2	2.75696
HSD	209	0PC	A1_3	1.09242
HSD	209	0PD	A1_4	1.37947
HSD	209	0PE	A1_5	1.77148
HSD	209	0PA	A1_1	1.42615
HSD	209	0PB	A1_2	3.10085
HSD	209	0PC	A1_3	1.04649
HSD	209	0PD	A1_4	1.29152
HSD	209	0PE	A1_5	1.77071
HSD	209	0PA	A1_1	1.64441
HSD	209	0PB	A1_2	3.30333
HSD	209	0PC	A1_3	1.32601
HSD	209	0PD	A1_4	0.985146
HSD	209	0PE	A1_5	1.55964
HSD	209	0PA	A1_1	2.17653
HSD	209	0PB	A1_2	3.86365
HSD	209	0PC	A1_3	1.41276
HSD	209	0PD	A1_4	0.582605
HSD	209	0PE	A1_5	1.49014
HSD	209	0PA	A1_1	2.01222
HSD	209	0PB	A1_2	3.15789
HSD	209	0PC	A1_3	1.56219
HSD	209	0PD	A1_4	1.17396
HSD	209	0PE	A1_5	1.62148
HSD	209	0PA	A1_1	1.77896
HSD	209	0PB	A1_2	3.62686
HSD	209	0PC	A1_3	1.48967
HSD	209	0PD	A1_4	0.438535
HSD	209	0PE	A1_5	1.98547
HSD	209	0PA	A1_1	1.20174
HSD	209	0PB	A1_2	2.77814
HSD	209	0PC	A1_3	1.54856
HSD	209	0PD	A1_4	0.641135
HSD	209	0PE	A1_5	1.56634
HSD	209	0PA	A1_1	1.42618
HSD	209	0PB	A1_2	3.987
HSD	209	0PC	A1_3	1.17335
HSD	209	0PD	A1_4	1.36132
HSD	209	0PE	A1_5	0.969472
HSD	209	0PA	A1_1	1.39495
HSD	209	0PB	A1_2	3.4594
HSD	209	0PC	A1_3	0.974577
HSD	209	0PD	A1_4	1.4235
HSD	209	0PE	A1_5	1.57485
HSD	209	0PA	A1_1	1.64908
HSD	209	0PB	A1_2	2.75437
HSD	209	0PC	A1_3	0.204279
HSD	209	0PD	A1_4	1.03708
HSD	209	0PE	A1_5	1.46187
HSD	209	0PA	A1_1	1.0376
HSD	209	0PB	A1_2	3.16636
HSD	209	0PC	A1_3	0.423323
HSD	209	0PD	A1_4	0.422966
HSD	209	0PE	A1_5	1.46564
HSD	209	0PA	A1_1	0.780239
HSD	209	0PB	A1_2	3.24291
HSD	209	0PC	A1_3	1.05609
HSD	209	0PD	A1_4	0.273718
HSD	209	0PE	A1_5	1.57434
HSD	209	0PA	A1_1	1.44804
HSD	209	0PB	A1_2	3.81356
HSD	209	0PC	A1_3	0.898908
HSD	209	0PD	A1_4	0.555421
HSD	209	0PE	A1_5	1.44289
HSD	209	0PA	A1_1	1.71771
HSD	209	0PB	A1_2	3.74435
HSD	209	0PC	A1_3	0.323947
HSD	209	0PD	A1_4	0.517812
HSD	209	0PE	A1_5	1.44553
HSD	209	0PA	A1_1	1.68835
HSD	209	0PB	A1_2	3.65837
HSD	209	0PC	A1_3	1.09962
HSD	209	0PD	A1_4	0.419865
HSD	209	0PE	A1_5	1.37519
HSD	209	0PA	A1_1	1.50169
HSD	209	0PB	A1_2	2.99657
HSD	209	0PC	A1_3	0.948516
HSD	209	0PD	A1_4	1.18216
HSD	209	0PE	A1_5	2.05944
HSD	209	0PA	A1_1	1.78939
HSD	209	0PB	A1_2	3.61585
HSD	209	0PC	A1_3	0.484111
HSD	209	0PD	A1_4	0.748127
HSD	209	0PE	A1_5	2.1658
HSD	209	0PA	A1_1	1.54268
HSD	209	0PB	A1_2	3.08266
HSD	209	0PC	A1_3	0.821043
HSD	209	0PD	A1_4	0.587022
HSD	209	0PE	A1_5	1.92912
HSD	209	0PA	A1_1	1.30155
HSD	209	0PB	A1_2	3.60548
HSD	209	0PC	A1_3	0.633592
HSD	209	0PD	A1_4	0.629639
HSD	209	0PE	A1_5	2.1375
HSD	209	0PA	A1_1	0.911132
HSD	209	0PB	A1_2	3.3415
HSD	209	0PC	A1_3	0.368013
HSD	209	0PD	A1_4	0.475644
HSD	209	0PE	A1_5	1.70778
HSD	209	0PA	A1_1	0.830384
HSD	209	0PB	A1_2	3.08986
HSD	209	0PC	A1_3	0.628787
HSD	209	0PD	A1_4	0.489379
HSD	209	0PE	A1_5	0.83533
HSD	209	0PA	A1_1	1.06961
HSD	209	0PB	A1_2	3.56558
HSD	209	0PC	A1_3	0.295589
HSD	209	0PD	A1_4	0.277304
HSD	209	0PE	A1_5	1.37369
HSD	209	0PA	A1_1	1.2115
HSD	209	0PB	A1_2	2.33367
HSD	209	0PC	A1_3	-0.31974
HSD	209	0PD	A1_4	0.780912
HSD	209	0PE	A1_5	1.7876
HSD	209	0PA	A1_1	0.780647
HSD	209	0PB	A1_2	3.79389
HSD	209	0PC	A1_3	0.803646
HSD	209	0PD	A1_4	0.703479
HSD	209	0PE	A1_5	1.44661
HSD	209	0PA	A1_1	1.27221
HSD	209	0PB	A1_2	3.49218
HSD	209	0PC	A1_3	0.368809
HSD	209	0PD	A1_4	0.422129
HSD	209	0PE	A1_5	1.50006
HSD	209	0PA	A1_1	0.972991
HSD	209	0PB	A1_2	3.52389
HSD	209	0PC	A1_3	0.359861
HSD	209	0PD	A1_4	0.83526
HSD	209	0PE	A1_5	1.59321
HSD	209	0PA	A1_1	1.00934
HSD	209	0PB	A1_2	4.34471
HSD	209	0PC	A1_3	0.532289
HSD	209	0PD	A1_4	0.144169
HSD	209	0PE	A1_5	1.96195
HSD	209	0PA	A1_1	1.33207
HSD	209	0PB	A1_2	3.8851
HSD	209	0PC	A1_3	1.47236
HSD	209	0PD	A1_4	0.645664
HSD	209	0PE	A1_5	1.4608
HSD	209	0PA	A1_1	1.46455
HSD	209	0PB	A1_2	3.31203
HSD	209	0PC	A1_3	0.251443
HSD	209	0PD	A1_4	0.689674
HSD	209	0PE	A1_5	1.77516
HSD	209	0PA	A1_1	1.32071
HSD	209	0PB	A1_2	3.2365
HSD	209	0PC	A1_3	0.657538
HSD	209	0PD	A1_4	0.837639
HSD	209	0PE	A1_5	1.62906
HSD	209	0PA	A1_1	1.13841
HSD	209	0PB	A1_2	3.79349
HSD	209	0PC	A1_3	0.426883
HSD	209	0PD	A1_4	1.24824
HSD	209	0PE	A1_5	2.07671
HSD	209	0PA	A1_1	1.24434
HSD	209	0PB	A1_2	3.84825
HSD	209	0PC	A1_3	0.744921
HSD	209	0PD	A1_4	0.88485
HSD	209	0PE	A1_5	1.10283
HSD	209	0PA	A1_1	1.06136
HSD	209	0PB	A1_2	3.69914
HSD	209	0PC	A1_3	0.790956
HSD	209	0PD	A1_4	1.13039
HSD	209	0PE	A1_5	1.75826
HSD	209	0PA	A1_1	1.4065
HSD	209	0PB	A1_2	3.5577
HSD	209	0PC	A1_3	0.936244
HSD	209	0PD	A1_4	1.3258
HSD	209	0PE	A1_5	1.95022
HSD	209	0PA	A1_1	1.21996
HSD	209	0PB	A1_2	4.03918
HSD	209	0PC	A1_3	0.524058
HSD	209	0PD	A1_4	0.489592
HSD	209	0PE	A1_5	1.8179
HSD	209	0PA	A1_1	1.58213
HSD	209	0PB	A1_2	3.88178
HSD	209	0PC	A1_3	0.89647
HSD	209	0PD	A1_4	0.670513
HSD	209	0PE	A1_5	1.82634
HSD	209	0PA	A1_1	1.5964
HSD	209	0PB	A1_2	3.83535
HSD	209	0PC	A1_3	-0.186052
HSD	209	0PD	A1_4	0.920027
HSD	209	0PE	A1_5	1.31192
HSD	209	0PA	A1_1	1.11323
HSD	209	0PB	A1_2	3.43141
HSD	209	0PC	A1_3	0.389342
HSD	209	0PD	A1_4	0.793712
HSD	209	0PE	A1_5	1.53363
HSD	209	0PA	A1_1	0.677458
HSD	209	0PB	A1_2	3.82113
HSD	209	0PC	A1_3	0.383523
HSD	209	0PD	A1_4	0.680213
HSD	209	0PE	A1_5	1.33827
HSD	209	0PA	A1_1	0.915257
HSD	209	0PB	A1_2	3.50085
HSD	209	0PC	A1_3	0.224149
HSD	209	0PD	A1_4	0.622834
HSD	209	0PE	A1_5	2.15772
HSD	209	0PA	A1_1	1.13188
HSD	209	0PB	A1_2	2.97775
HSD	209	0PC	A1_3	0.284808
HSD	209	0PD	A1_4	1.52962
HSD	209	0PE	A1_5	1.21733
HSD	209	0PA	A1_1	1.49278
HSD	209	0PB	A1_2	4.36637
HSD	209	0PC	A1_3	0.80962
HSD	209	0PD	A1_4	0.882894
HSD	209	0PE	A1_5	1.45694
HSD	209	0PA	A1_1	1.262
HSD	209	0PB	A1_2	3.88191
HSD	209	0PC	A1_3	0.574279
HSD	209	0PD	A1_4	0.584336
HSD	209	0PE	A1_5	1.76201
HSD	209	0PA	A1_1	1.24351
HSD	209	0PB	A1_2	3.85012
HSD	209	0PC	A1_3	0.918517
HSD	209	0PD	A1_4	0.940894
HSD	209	0PE	A1_5	1.20867
HSD	209	0PA	A1_1	0.917238
HSD	209	0PB	A1_2	3.62636
HSD	209	0PC	A1_3	0.706823
HSD	209	0PD	A1_4	0.366165
HSD	209	0PE	A1_5	0.901333
HSD	209	0PA	A1_1	1.11282
HSD	209	0PB	A1_2	3.57977
HSD	209	0PC	A1_3	0.772324
HSD	209	0PD	A1_4	0.670068
HSD	209	0PE	A1_5	1.75725
HSD	209	0PA	A1_1	1.71189
HSD	209	0PB	A1_2	3.52841
HSD	209	0PC	A1_3	0.678919
HSD	209	0PD	A1_4	0.711716
HSD	209	0PE	A1_5	1.88948
HSD	209	0PA	A1_1	0.900877
HSD	209	0PB	A1_2	3.85961
HSD	209	0PC	A1_3	0.0454534
HSD	209	0PD	A1_4	0.0300543
HSD	209	0PE	A1_5	1.28681
HSD	209	0PA	A1_1	1.17768
HSD	209	0PB	A1_2	3.69808
HSD	209	0PC	A1_3	-0.173269
HSD	209	0PD	A1_4	0.839379
HSD	209	0PE	A1_5	1.5779
HSD	209	0PA	A1_1	1.13516
HSD	209	0PB	A1_2	3.58905
HSD	209	0PC	A1_3	-0.166049
HSD	209	0PD	A1_4	0.500351
HSD	209	0PE	A1_5	1.60853
HSD	209	0PA	A1_1	1.59519
HSD	209	0PB	A1_2	3.94943
HSD	209	0PC	A1_3	1.15413
HSD	209	0PD	A1_4	0.956636
HSD	209	0PE	A1_5	1.68638
HSD	209	0PA	A1_1	0.988035
HSD	209	0PB	A1_2	3.40907
HSD	209	0PC	A1_3	-0.315299
HSD	209	0PD	A1_4	0.927807
HSD	209	0PE	A1_5	1.32048
HSD	209	0PA	A1_1	1.11341
HSD	209	0PB	A1_2	4.2556
HSD	209	0PC	A1_3	-0.219729
HSD	209	0PD	A1_4	0.299834
HSD	209	0PE	A1_5	1.00157
HSD	209	0PA	A1_1	0.809801
HSD	209	0PB	A1_2	3.47262
HSD	209	0PC	A1_3	1.24088
HSD	209	0PD	A1_4	0.737389
HSD	209	0PE	A1_5	1.39739
HSD	209	0PA	A1_1	1.02617
HSD	209	0PB	A1_2	3.66923
HSD	209	0PC	A1_3	-0.3716
HSD	209	0PD	A1_4	0.864028
HSD	209	0PE	A1_5	1.07235
HSD	209	0PA	A1_1	1.74051
HSD	209	0PB	A1_2	3.68479
HSD	209	0PC	A1_3	0.247856
HSD	209	0PD	A1_4	0.945326
HSD	209	0PE	A1_5	1.70066
HSD	209	0PA	A1_1	1.52233
HSD	209	0PB	A1_2	3.71468
HSD	209	0PC	A1_3	0.127818
HSD	209	0PD	A1_4	0.542227
HSD	209	0PE	A1_5	1.61326
HSD	209	0PA	A1_1	1.10335
HSD	209	0PB	A1_2	3.13542
HSD	209	0PC	A1_3	0.314809
HSD	209	0PD	A1_4	0.435778
HSD	209	0PE	A1_5	1.39965
HSD	209	0PA	A1_1	0.866659
HSD	209	0PB	A1_2	3.34676
HSD	209	0PC	A1_3	0.106749
HSD	209	0PD	A1_4	0.711912
HSD	209	0PE	A1_5	0.558968
HSD	209	0PA	A1_1	1.20466
HSD	209	0PB	A1_2	3.58113
HSD	209	0PC	A1_3	0.245111
HSD	209	0PD	A1_4	1.11963
HSD	209	0PE	A1_5	1.37249
HSD	209	0PA	A1_1	1.01876
HSD	209	0PB	A1_2	3.51537
HSD	209	0PC	A1_3	0.531814
HSD	209	0PD	A1_4	1.14295
HSD	209	0PE	A1_5	1.42349
HSD	209	0PA	A1_1	0.691923
HSD	209	0PB	A1_2	3.10951
HSD	209	0PC	A1_3	0.0523064
HSD	209	0PD	A1_4	1.29712
HSD	209	0PE	A1_5	1.40099
HSD	209	0PA	A1_1	0.842153
HSD	209	0PB	A1_2	3.38676
HSD	209	0PC	A1_3	0.428084
HSD	209	0PD	A1_4	1.06347
HSD	209	0PE	A1_5	2.02885
HSD	209	0PA	A1_1	1.30287
HSD	209	0PB	A1_2	2.70527
HSD	209	0PC	A1_3	0.278752
HSD	209	0PD	A1_4	1.12883
HSD	209	0PE	A1_5	0.973416
HSD	209	0PA	A1_1	0.709978
HSD	209	0PB	A1_2	5.32623
HSD	209	0PC	A1_3	0.0710534
HSD	209	0PD	A1_4	1.20776
HSD	209	0PE	A1_5	1.71154
HSD	209	0PA	A1_1	1.00663
HSD	209	0PB	A1_2	3.54893
HSD	209	0PC	A1_3	0.934891
HSD	209	0PD	A1_4	0.87313
HSD	209	0PE	A1_5	1.10525
HSD	209	0PA	A1_1	1.4269
HSD	209	0PB	A1_2	3.76501
HSD	209	0PC	A1_3	-0.114568
HSD	209	0PD	A1_4	0.775618
HSD	209	0PE	A1_5	1.45535
HSD	209	0PA	A1_1	1.13132
HSD	209	0PB	A1_2	3.56179
HSD	209	0PC	A1_3	0.640927
HSD	209	0PD	A1_4	0.7374
HSD	209	0PE	A1_5	1.71
HSD	209	0PA	A1_1	1.40319
HSD	209	0PB	A1_2	3.03784
HSD	209	0PC	A1_3	0.683332
HSD	209	0PD	A1_4	1.52201
HSD	209	0PE	A1_5	1.21701
HSD	209	0PA	A1_1	0.831547
HSD	209	0PB	A1_2	3.26396
HSD	209	0PC	A1_3	0.450777
HSD	209	0PD	A1_4	0.923267
HSD	209	0PE	A1_5	1.87453
HSD	209	0PA	A1_1	0.697311
HSD	209	0PB	A1_2	3.68514
HSD	209	0PC	A1_3	0.481824
HSD	209	0PD	A1_4	1.36201
HSD	209	0PE	A1_5	1.8787
HSD	209	0PA	A1_1	1.32714
HSD	209	0PB	A1_2	3.3017
HSD	209	0PC	A1_3	0.511232
HSD	209	0PD	A1_4	0.621181
HSD	209	0PE	A1_5	2.06076
HSD	209	0PA	A1_1	0.94178
HSD	209	0PB	A1_2	3.58756
HSD	209	0PC	A1_3	0.495575
HSD	209	0PD	A1_4	1.07711
HSD	209	0PE	A1_5	1.51385
HSD	209	0PA	A1_1	0.481825
HSD	209	0PB	A1_2	3.6622
HSD	209	0PC	A1_3	0.291181
HSD	209	0PD	A1_4	0.681181
HSD	209	0PE	A1_5	0.531633
HSD	209	0PA	A1_1	1.2495
HSD	209	0PB	A1_2	3.69642
HSD	209	0PC	A1_3	0.662022
HSD	209	0PD	A1_4	1.05715
HSD	209	0PE	A1_5	1.751
HSD	209	0PA	A1_1	1.13099
HSD	209	0PB	A1_2	3.96013
HSD	209	0PC	A1_3	0.843272
HSD	209	0PD	A1_4	0.581533
HSD	209	0PE	A1_5	1.49996
HSD	209	0PA	A1_1	1.02447
HSD	209	0PB	A1_2	3.46878
HSD	209	0PC	A1_3	0.756262
HSD	209	0PD	A1_4	1.1914
HSD	209	0PE	A1_5	1.38313
HSD	209	0PA	A1_1	1.43903
HSD	209	0PB	A1_2	4.12072
HSD	209	0PC	A1_3	0.871692
HSD	209	0PD	A1_4	1.24768
HSD	209	0PE	A1_5	1.81361
HSD	209	0PA	A1_1	1.06735
HSD	209	0PB	A1_2	3.84915
HSD	209	0PC	A1_3	-0.153948
HSD	209	0PD	A1_4	0.926226
HSD	209	0PE	A1_5	1.44137
HSD	209	0PA	A1_1	0.627099
HSD	209	0PB	A1_2	3.7896
HSD	209	0PC	A1_3	0.613959
HSD	209	0PD	A1_4	0.590992
HSD	209	0PE	A1_5	0.906272
HSD	209	0PA	A1_1	1.10124
HSD	209	0PB	A1_2	3.75961
HSD	209	0PC	A1_3	0.252426
HSD	209	0PD	A1_4	1.31571
HSD	209	0PE	A1_5	1.36997
HSD	209	0PA	A1_1	0.970379
HSD	209	0PB	A1_2	3.3217
HSD	209	0PC	A1_3	0.352113
HSD	209	0PD	A1_4	0.554836
HSD	209	0PE	A1_5	1.45105
HSD	209	0PA	A1_1	1.38055
HSD	209	0PB	A1_2	3.6885
HSD	209	0PC	A1_3	0.0665498
HSD	209	0PD	A1_4	0.839434
HSD	209	0PE	A1_5	1.20815
HSD	209	0PA	A1_1	1.35615
HSD	209	0PB	A1_2	3.23428
HSD	209	0PC	A1_3	0.484836
HSD	209	0PD	A1_4	0.730241
HSD	209	0PE	A1_5	0.91542
HSD	209	0PA	A1_1	1.07551
HSD	209	0PB	A1_2	3.18641
HSD	209	0PC	A1_3	1.07372
HSD	209	0PD	A1_4	0.986463
HSD	209	0PE	A1_5	1.4216
HSD	209	0PA	A1_1	0.871313
HSD	209	0PB	A1_2	3.3283
HSD	209	0PC	A1_3	0.626968
HSD	209	0PD	A1_4	1.12581
HSD	209	0PE	A1_5	0.96715
HSD	209	0PA	A1_1	1.19074
HSD	209	0PB	A1_2	3.4623
HSD	209	0PC	A1_3	0.240702
HSD	209	0PD	A1_4	1.28165
HSD	209	0PE	A1_5	1.45828
HSD	209	0PA	A1_1	0.920927
HSD	209	0PB	A1_2	4.03216
HSD	209	0PC	A1_3	0.409385
HSD	209	0PD	A1_4	0.951028
HSD	209	0PE	A1_5	1.38322
HSD	209	0PA	A1_1	0.677704
HSD	209	0PB	A1_2	3.29658
HSD	209	0PC	A1_3	0.301474
HSD	209	0PD	A1_4	1.43301
HSD	209	0PE	A1_5	1.61297
HSD	209	0PA	A1_1	0.913393
HSD	209	0PB	A1_2	3.52921
HSD	209	0PC	A1_3	1.37996
HSD	209	0PD	A1_4	1.02833
HSD	209	0PE	A1_5	1.26743
HSD	209	0PA	A1_1	1.35201
HSD	209	0PB	A1_2	3.8449
HSD	209	0PC	A1_3	1.03695
HSD	209	0PD	A1_4	0.801301
HSD	209	0PE	A1_5	1.96296
HSD	209	0PA	A1_1	1.05052
HSD	209	0PB	A1_2	3.52125
HSD	209	0PC	A1_3	1.10891
HSD	209	0PD	A1_4	1.00885
HSD	209	0PE	A1_5	1.76252
HSD	209	0PA	A1_1	0.846469
HSD	209	0PB	A1_2	3.51339
HSD	209	0PC	A1_3	0.632902
HSD	209	0PD	A1_4	0.819509
HSD	209	0PE	A1_5	1.14738
HSD	209	0PA	A1_1	0.897594
HSD	209	0PB	A1_2	3.44368
HSD	209	0PC	A1_3	1.03097
HSD	209	0PD	A1_4	1.79504
HSD	209	0PE	A1_5	1.40143
HSD	209	0PA	A1_1	0.893161
HSD	209	0PB	A1_2	5.2493
HSD	209	0PC	A1_3	0.567926
HSD	209	0PD	A1_4	0.951126
HSD	209	0PE	A1_5	1.2813
HSD	209	0PA	A1_1	1.03204
HSD	209	0PB	A1_2	3.97595
HSD	209	0PC	A1_3	1.32586
HSD	209	0PD	A1_4	0.703499
HSD	209	0PE	A1_5	1.28913
HSD	209	0PA	A1_1	0.739065
HSD	209	0PB	A1_2	4.32549
HSD	209	0PC	A1_3	-0.208731
HSD	209	0PD	A1_4	0.566139
HSD	209	0PE	A1_5	1.62603
HSD	209	0PA	A1_1	1.09379
HSD	209	0PB	A1_2	3.0987
HSD	209	0PC	A1_3	1.23551
HSD	209	0PD	A1_4	1.20482
HSD	209	0PE	A1_5	1.67867
HSD	209	0PA	A1_1	0.635158
HSD	209	0PB	A1_2	3.48794
HSD	209	0PC	A1_3	0.709934
HSD	209	0PD	A1_4	0.434836
HSD	209	0PE	A1_5	1.73192
HSD	209	0PA	A1_1	0.786582
HSD	209	0PB	A1_2	3.2196
HSD	209	0PC	A1_3	0.584486
HSD	209	0PD	A1_4	0.771217
HSD	209	0PE	A1_5	0.920157
HSD	209	0PA	A1_1	0.943974
HSD	209	0PB	A1_2	3.85819
HSD	209	0PC	A1_3	0.491067
HSD	209	0PD	A1_4	0.914972
HSD	209	0PE	A1_5	1.89136
HSD	209	0PA	A1_1	1.06696
HSD	209	0PB	A1_2	3.55008
HSD	209	0PC	A1_3	0.259468
HSD	209	0PD	A1_4	0.737023
HSD	209	0PE	A1_5	1.23842
HSD	209	0PA	A1_1	1.72677
HSD	209	0PB	A1_2	3.85089
HSD	209	0PC	A1_3	0.476094
HSD	209	0PD	A1_4	0.0504761
HSD	209	0PE	A1_5	1.47097
HSD	209	0PA	A1_1	1.2874
HSD	209	0PB	A1_2	3.64955
HSD	209	0PC	A1_3	1.33181
HSD	209	0PD	A1_4	0.951246
HSD	209	0PE	A1_5	1.62453
HSD	209	0PA	A1_1	1.56163
HSD	209	0PB	A1_2	3.44953
HSD	209	0PC	A1_3	0.74525
HSD	209	0PD	A1_4	0.509454
HSD	209	0PE	A1_5	1.57457
HSD	209	0PA	A1_1	0.868434
HSD	209	0PB	A1_2	3.57938
HSD	209	0PC	A1_3	0.609895
HSD	209	0PD	A1_4	0.443058
HSD	209	0PE	A1_5	1.56208
HSD	209	0PA	A1_1	1.60446
HSD	209	0PB	A1_2	3.57626
HSD	209	0PC	A1_3	1.15921
HSD	209	0PD	A1_4	0.871664
HSD	209	0PE	A1_5	1.59998
HSD	209	0PA	A1_1	1.41265
HSD	209	0PB	A1_2	3.72914
HSD	209	0PC	A1_3	0.698434
HSD	209	0PD	A1_4	0.73978
HSD	209	0PE	A1_5	1.5087
HSD	209	0PA	A1_1	1.53007
HSD	209	0PB	A1_2	3.22478
HSD	209	0PC	A1_3	0.15108
HSD	209	0PD	A1_4	0.796896
HSD	209	0PE	A1_5	1.50696
HSD	209	0PA	A1_1	1.29362
HSD	209	0PB	A1_2	3.43057
HSD	209	0PC	A1_3	0.578156
HSD	209	0PD	A1_4	1.12119
HSD	209	0PE	A1_5	1.8443
HSD	209	0PA	A1_1	1.4102
HSD	209	0PB	A1_2	3.92983
HSD	209	0PC	A1_3	1.01608
HSD	209	0PD	A1_4	1.00685
HSD	209	0PE	A1_5	1.15032
HSD	209	0PA	A1_1	1.33422
HSD	209	0PB	A1_2	3.61145
HSD	209	0PC	A1_3	0.316105
HSD	209	0PD	A1_4	0.436165
HSD	209	0PE	A1_5	1.58689
HSD	209	0PA	A1_1	1.54216
HSD	209	0PB	A1_2	3.68398
HSD	209	0PC	A1_3	1.38769
HSD	209	0PD	A1_4	1.3559
HSD	209	0PE	A1_5	1.61863
HSD	209	0PA	A1_1	1.30422
HSD	209	0PB	A1_2	3.20274
HSD	209	0PC	A1_3	0.913556
HSD	209	0PD	A1_4	1.16677
HSD	209	0PE	A1_5	1.45518
HSD	209	0PA	A1_1	1.04136
HSD	209	0PB	A1_2	3.34685
HSD	209	0PC	A1_3	0.660674
HSD	209	0PD	A1_4	0.757367
HSD	209	0PE	A1_5	1.68003
HSD	209	0PA	A1_1	1.07307
HSD	209	0PB	A1_2	2.86617
HSD	209	0PC	A1_3	0.907351
HSD	209	0PD	A1_4	0.709289
HSD	209	0PE	A1_5	1.5043
HSD	209	0PA	A1_1	1.03029
HSD	209	0PB	A1_2	2.98621
HSD	209	0PC	A1_3	0.58469
HSD	209	0PD	A1_4	0.471947
HSD	209	0PE	A1_5	1.3714
HSD	209	0PA	A1_1	1.27222
HSD	209	0PB	A1_2	3.60053
HSD	209	0PC	A1_3	0.446886
HSD	209	0PD	A1_4	0.575549
HSD	209	0PE	A1_5	1.32353
HSD	209	0PA	A1_1	1.12627
HSD	209	0PB	A1_2	3.82101
HSD	209	0PC	A1_3	1.00078
HSD	209	0PD	A1_4	0.867589
HSD	209	0PE	A1_5	1.6335
HSD	209	0PA	A1_1	1.01252
HSD	209	0PB	A1_2	3.06896
HSD	209	0PC	A1_3	1.42861
HSD	209	0PD	A1_4	0.487744
HSD	209	0PE	A1_5	1.4864
HSD	209	0PA	A1_1	1.16474
HSD	209	0PB	A1_2	3.41493
HSD	209	0PC	A1_3	1.23322
HSD	209	0PD	A1_4	1.17848
HSD	209	0PE	A1_5	2.07334
HSD	209	0PA	A1_1	1.1627
HSD	209	0PB	A1_2	3.57432
HSD	209	0PC	A1_3	0.349485
HSD	209	0PD	A1_4	0.500624
HSD	209	0PE	A1_5	2.0953
HSD	209	0PA	A1_1	1.18799
HSD	209	0PB	A1_2	3.84595
HSD	209	0PC	A1_3	0.664997
HSD	209	0PD	A1_4	0.625238
HSD	209	0PE	A1_5	1.54135
HSD	209	0PA	A1_1	0.723905
HSD	209	0PB	A1_2	3.26947
HSD	209	0PC	A1_3	1.03904
HSD	209	0PD	A1_4	1.05258
HSD	209	0PE	A1_5	1.17143
HSD	209	0PA	A1_1	1.27273
HSD	209	0PB	A1_2	4.10196
HSD	209	0PC	A1_3	1.68223
HSD	209	0PD	A1_4	0.813987
HSD	209	0PE	A1_5	1.75247
HSD	209	0PA	A1_1	1.17784
HSD	209	0PB	A1_2	4.05715
HSD	209	0PC	A1_3	1.22249
HSD	209	0PD	A1_4	0.682909
HSD	209	0PE	A1_5	1.19788
HSD	209	0PA	A1_1	0.599786
HSD	209	0PB	A1_2	4.00085
HSD	209	0PC	A1_3	1.30746
HSD	209	0PD	A1_4	0.354677
HSD	209	0PE	A1_5	1.68045
HSD	209	0PA	A1_1	0.189757
HSD	209	0PB	A1_2	4.11001
HSD	209	0PC	A1_3	1.26044
HSD	209	0PD	A1_4	0.86771
HSD	209	0PE	A1_5	1.60198
HSD	209	0PA	A1_1	0.818198
HSD	209	0PB	A1_2	4.10489
HSD	209	0PC	A1_3	0.614488
HSD	209	0PD	A1_4	0.943047
HSD	209	0PE	A1_5	1.5041
HSD	209	0PA	A1_1	0.998355
HSD	209	0PB	A1_2	3.80544
HSD	209	0PC	A1_3	0.997509
HSD	209	0PD	A1_4	0.656407
HSD	209	0PE	A1_5	1.31314
HSD	209	0PA	A1_1	0.665976
HSD	209	0PB	A1_2	3.88808
HSD	209	0PC	A1_3	0.097737
HSD	209	0PD	A1_4	0.324298
HSD	209	0PE	A1_5	1.66879
HSD	209	0PA	A1_1	1.16815
HSD	209	0PB	A1_2	3.4116
HSD	209	0PC	A1_3	1.6263
HSD	209	0PD	A1_4	1.27934
HSD	209	0PE	A1_5	1.28262
HSD	209	0PA	A1_1	0.600099
HSD	209	0PB	A1_2	3.88578
HSD	209	0PC	A1_3	1.13201
HSD	209	0PD	A1_4	0.463187
HSD	209	0PE	A1_5	1.71166
HSD	209	0PA	A1_1	1.43513
HSD	209	0PB	A1_2	4.15687
HSD	209	0PC	A1_3	1.41858
HSD	209	0PD	A1_4	0.725381
HSD	209	0PE	A1_5	0.466789
HSD	209	0PA	A1_1	1.21335
HSD	209	0PB	A1_2	4.93203
HSD	209	0PC	A1_3	1.06975
HSD	209	0PD	A1_4	0.856057
HSD	209	0PE	A1_5	2.03434
HSD	209	0PA	A1_1	1.60842
HSD	209	0PB	A1_2	4.53409
HSD	209	0PC	A1_3	1.44262
HSD	209	0PD	A1_4	0.978221
HSD	209	0PE	A1_5	1.20618
HSD	209	0PA	A1_1	0.997105
HSD	209	0PB	A1_2	3.98926
HSD	209	0PC	A1_3	1.22601
HSD	209	0PD	A1_4	0.612643
HSD	209	0PE	A1_5	1.10679
HSD	209	0PA	A1_1	1.42817
HSD	209	0PB	A1_2	3.7328
HSD	209	0PC	A1_3	0.766381
HSD	209	0PD	A1_4	0.663629
HSD	209	0PE	A1_5	1.86606
HSD	209	0PA	A1_1	1.1569
HSD	209	0PB	A1_2	3.41757
HSD	209	0PC	A1_3	0.804942
HSD	209	0PD	A1_4	0.618196
HSD	209	0PE	A1_5	1.56407
HSD	209	0PA	A1_1	2.11403
HSD	209	0PB	A1_2	4.37678
HSD	209	0PC	A1_3	0.609547
HSD	209	0PD	A1_4	0.487093
HSD	209	0PE	A1_5	2.14603
HSD	209	0PA	A1_1	0.826102
HSD	209	0PB	A1_2	3.89773
HSD	209	0PC	A1_3	1.79361
HSD	209	0PD	A1_4	1.05282
HSD	209	0PE	A1_5	1.27809
HSD	209	0PA	A1_1	1.44949
HSD	209	0PB	A1_2	4.55916
HSD	209	0PC	A1_3	1.21534
HSD	209	0PD	A1_4	0.13503
HSD	209	0PE	A1_5	1.92071
HSD	209	0PA	A1_1	0.886862
HSD	209	0PB	A1_2	3.85881
HSD	209	0PC	A1_3	0.846408
HSD	209	0PD	A1_4	0.948325
HSD	209	0PE	A1_5	2.00998
HSD	209	0PA	A1_1	0.779734
HSD	209	0PB	A1_2	3.5525
HSD	209	0PC	A1_3	0.946316
HSD	209	0PD	A1_4	0.510726
HSD	209	0PE	A1_5	1.75679
HSD	209	0PA	A1_1	1.12964
HSD	209	0PB	A1_2	3.86259
HSD	209	0PC	A1_3	0.998717
HSD	209	0PD	A1_4	1.06428
HSD	209	0PE	A1_5	1.80587
HSD	209	0PA	A1_1	1.20373
HSD	209	0PB	A1_2	4.30973
HSD	209	0PC	A1_3	0.786333
HSD	209	0PD	A1_4	0.648488
HSD	209	0PE	A1_5	1.41814
HSD	209	0PA	A1_1	1.59247
HSD	209	0PB	A1_2	3.77371
HSD	209	0PC	A1_3	0.183962
HSD	209	0PD	A1_4	0.458325
HSD	209	0PE	A1_5	1.1601
HSD	209	0PA	A1_1	0.965982
HSD	209	0PB	A1_2	3.84107
HSD	209	0PC	A1_3	1.64009
HSD	209	0PD	A1_4	1.18201
HSD	209	0PE	A1_5	1.5085
HSD	209	0PA	A1_1	1.45922
HSD	209	0PB	A1_2	3.86392
HSD	209	0PC	A1_3	1.08387
HSD	209	0PD	A1_4	1.44318
HSD	209	0PE	A1_5	1.70657
HSD	209	0PA	A1_1	1.5633
HSD	209	0PB	A1_2	3.72007
HSD	209	0PC	A1_3	0.722368
HSD	209	0PD	A1_4	0.742211
HSD	209	0PE	A1_5	1.82707
HSD	209	0PA	A1_1	1.04599
HSD	209	0PB	A1_2	4.02158
HSD	209	0PC	A1_3	1.27252
HSD	209	0PD	A1_4	1.04014
HSD	209	0PE	A1_5	1.61269
HSD	209	0PA	A1_1	1.64747
HSD	209	0PB	A1_2	3.70491
HSD	209	0PC	A1_3	1.29684
HSD	209	0PD	A1_4	0.946712
HSD	209	0PE	A1_5	2.00248
HSD	209	0PA	A1_1	1.28226
HSD	209	0PB	A1_2	4.69899
HSD	209	0PC	A1_3	0.968986
HSD	209	0PD	A1_4	0.810429
HSD	209	0PE	A1_5	1.9398
HSD	209	0PA	A1_1	1.06102
HSD	209	0PB	A1_2	4.05816
HSD	209	0PC	A1_3	1.17727
HSD	209	0PD	A1_4	0.991947
HSD	209	0PE	A1_5	2.00856
HSD	209	0PA	A1_1	0.710676
HSD	209	0PB	A1_2	3.62487
HSD	209	0PC	A1_3	1.07689
HSD	209	0PD	A1_4	0.543243
HSD	209	0PE	A1_5	1.29036
HSD	209	0PA	A1_1	1.24851
HSD	209	0PB	A1_2	4.2597
HSD	209	0PC	A1_3	1.04816
HSD	209	0PD	A1_4	1.45259
HSD	209	0PE	A1_5	1.55243
HSD	209	0PA	A1_1	1.55199
HSD	209	0PB	A1_2	3.55893
HSD	209	0PC	A1_3	1.19109
HSD	209	0PD	A1_4	1.08176
HSD	209	0PE	A1_5	0.964883
HSD	209	0PA	A1_1	0.901164
HSD	209	0PB	A1_2	3.82184
HSD	209	0PC	A1_3	1.52743
HSD	209	0PD	A1_4	1.32836
HSD	209	0PE	A1_5	1.49552
HSD	209	0PA	A1_1	1.23695
HSD	209	0PB	A1_2	3.73197
HSD	209	0PC	A1_3	1.2441
HSD	209	0PD	A1_4	1.18443
HSD	209	0PE	A1_5	1.44303
HSD	209	0PA	A1_1	1.12955
HSD	209	0PB	A1_2	3.80868
HSD	209	0PC	A1_3	0.797045
HSD	209	0PD	A1_4	1.27413
HSD	209	0PE	A1_5	1.25229
HSD	209	0PA	A1_1	1.1517
HSD	209	0PB	A1_2	3.83549
HSD	209	0PC	A1_3	0.695675
HSD	209	0PD	A1_4	0.736689
HSD	209	0PE	A1_5	1.58242
HSD	209	0PA	A1_1	1.00896
HSD	209	0PB	A1_2	3.84959
HSD	209	0PC	A1_3	0.809269
HSD	209	0PD	A1_4	1.34516
HSD	209	0PE	A1_5	1.18921
HSD	209	0PA	A1_1	0.932887
HSD	209	0PB	A1_2	3.58165
HSD	209	0PC	A1_3	0.731887
HSD	209	0PD	A1_4	1.21551
HSD	209	0PE	A1_5	0.991679
HSD	209	0PA	A1_1	0.879137
HSD	209	0PB	A1_2	3.33516
HSD	209	0PC	A1_3	0.467591
HSD	209	0PD	A1_4	1.40465
HSD	209	0PE	A1_5	1.13701
HSD	209	0PA	A1_1	1.32642
HSD	209	0PB	A1_2	4.33646
HSD	209	0PC	A1_3	0.591785
HSD	209	0PD	A1_4	1.06644
HSD	209	0PE	A1_5	1.39694
HSD	209	0PA	A1_1	0.998742
HSD	209	0PB	A1_2	3.44403
HSD	209	0PC	A1_3	0.692486
HSD	209	0PD	A1_4	0.815675
HSD	209	0PE	A1_5	1.42886
HSD	209	0PA	A1_1	1.66555
HSD	209	0PB	A1_2	3.23877
HSD	209	0PC	A1_3	0.264567
HSD	209	0PD	A1_4	0.972621
HSD	209	0PE	A1_5	2.10111
HSD	209	0PA	A1_1	0.866452
HSD	209	0PB	A1_2	3.54923
HSD	209	0PC	A1_3	0.147465
HSD	209	0PD	A1_4	1.39057
HSD	209	0PE	A1_5	1.43399
HSD	209	0PA	A1_1	1.2417
HSD	209	0PB	A1_2	3.96477
HSD	209	0PC	A1_3	1.01399
HSD	209	0PD	A1_4	0.407701
HSD	209	0PE	A1_5	1.06099
HSD	209	0PA	A1_1	1.33305
HSD	209	0PB	A1_2	3.86413
HSD	209	0PC	A1_3	0.125555
HSD	209	0PD	A1_4	0.909949
HSD	209	0PE	A1_5	1.85548
HSD	209	0PA	A1_1	1.72444
HSD	209	0PB	A1_2	4.17691
HSD	209	0PC	A1_3	0.844083
HSD	209	0PD	A1_4	0.868015
HSD	209	0PE	A1_5	1.36106
HSD	209	0PA	A1_1	1.38591
HSD	209	0PB	A1_2	3.82944
HSD	209	0PC	A1_3	0.490061
HSD	209	0PD	A1_4	0.94245
HSD	209	0PE	A1_5	1.28903
HSD	209	0PA	A1_1	1.01257
HSD	209	0PB	A1_2	3.7433
HSD	209	0PC	A1_3	1.00253
HSD	209	0PD	A1_4	1.23308
HSD	209	0PE	A1_5	1.19579
HSD	209	0PA	A1_1	0.942239
HSD	209	0PB	A1_2	4.31563
HSD	209	0PC	A1_3	0.740293
HSD	209	0PD	A1_4	0.936039
HSD	209	0PE	A1_5	0.976831
HSD	209	0PA	A1_1	1.37552
HSD	209	0PB	A1_2	3.67279
HSD	209	0PC	A1_3	-0.434052
HSD	209	0PD	A1_4	0.868439
HSD	209	0PE	A1_5	1.53285
HSD	209	0PA	A1_1	1.42421
HSD	209	0PB	A1_2	3.75637
HSD	209	0PC	A1_3	0.148856
HSD	209	0PD	A1_4	0.819495
HSD	209	0PE	A1_5	1.21653
HSD	209	0PA	A1_1	0.875944
HSD	209	0PB	A1_2	4.05864
HSD	209	0PC	A1_3	0.733739
HSD	209	0PD	A1_4	1.19313
HSD	209	0PE	A1_5	1.80783
HSD	209	0PA	A1_1	1.58225
HSD	209	0PB	A1_2	4.52358
HSD	209	0PC	A1_3	0.963205
HSD	209	0PD	A1_4	1.0882
HSD	209	0PE	A1_5	1.73057
HSD	209	0PA	A1_1	1.17098
HSD	209	0PB	A1_2	3.45465
HSD	209	0PC	A1_3	0.838128
HSD	209	0PD	A1_4	1.07032
HSD	209	0PE	A1_5	1.5846
HSD	209	0PA	A1_1	0.892743
HSD	209	0PB	A1_2	3.75534
HSD	209	0PC	A1_3	0.693694
HSD	209	0PD	A1_4	0.563179
HSD	209	0PE	A1_5	1.9212
HSD	209	0PA	A1_1	0.898244
HSD	209	0PB	A1_2	3.32089
HSD	209	0PC	A1_3	0.508783
HSD	209	0PD	A1_4	0.775046
HSD	209	0PE	A1_5	1.91501
HSD	209	0PA	A1_1	1.22888
HSD	209	0PB	A1_2	4.00936
HSD	209	0PC	A1_3	1.21694
HSD	209	0PD	A1_4	1.02021
HSD	209	0PE	A1_5	1.30939
HSD	209	0PA	A1_1	0.813596
HSD	209	0PB	A1_2	4.14941
HSD	209	0PC	A1_3	0.477817
HSD	209	0PD	A1_4	0.736872
HSD	209	0PE	A1_5	1.44061
HSD	209	0PA	A1_1	1.36557
HSD	209	0PB	A1_2	4.04751
HSD	209	0PC	A1_3	0.544829
HSD	209	0PD	A1_4	0.685939
HSD	209	0PE	A1_5	1.05175
HSD	209	0PA	A1_1	0.906329
HSD	209	0PB	A1_2	3.95925
HSD	209	0PC	A1_3	0.862641
HSD	209	0PD	A1_4	0.969218
HSD	209	0PE	A1_5	1.47144
HSD	209	0PA	A1_1	0.927438
HSD	209	0PB	A1_2	3.9164
HSD	209	0PC	A1_3	0.378211
HSD	209	0PD	A1_4	0.936285
HSD	209	0PE	A1_5	0.520633
HSD	209	0PA	A1_1	1.55445
HSD	209	0PB	A1_2	4.01225
HSD	209	0PC	A1_3	0.69188
HSD	209	0PD	A1_4	0.759535
HSD	209	0PE	A1_5	1.06639
HSD	209	0PA	A1_1	0.700078
HSD	209	0PB	A1_2	3.7184
HSD	209	0PC	A1_3	0.584993
HSD	209	0PD	A1_4	1.05516
HSD	209	0PE	A1_5	1.61205
HSD	209	0PA	A1_1	0.764734
HSD	209	0PB	A1_2	4.42062
HSD	209	0PC	A1_3	0.928705
HSD	209	0PD	A1_4	0.500589
HSD	209	0PE	A1_5	1.17073
HSD	209	0PA	A1_1	0.98613
HSD	209	0PB	A1_2	4.22954
HSD	209	0PC	A1_3	1.05031
HSD	209	0PD	A1_4	0.687236
HSD	209	0PE	A1_5	2.04234
HSD	209	0PA	A1_1	0.725265
HSD	209	0PB	A1_2	3.01159
HSD	209	0PC	A1_3	0.854236
HSD	209	0PD	A1_4	0.873656
HSD	209	0PE	A1_5	1.57469
HSD	209	0PA	A1_1	0.682199
HSD	209	0PB	A1_2	3.55874
HSD	209	0PC	A1_3	1.16918
HSD	209	0PD	A1_4	1.18357
HSD	209	0PE	A1_5	2.07973
HSD	209	0PA	A1_1	1.75882
HSD	209	0PB	A1_2	4.16586
HSD	209	0PC	A1_3	0.903766
HSD	209	0PD	A1_4	1.45811
HSD	209	0PE	A1_5	1.54773
HSD	209	0PA	A1_1	1.59205
HSD	209	0PB	A1_2	4.25178
HSD	209	0PC	A1_3	0.742302
HSD	209	0PD	A1_4	1.14837
HSD	209	0PE	A1_5	1.44418
HSD	209	0PA	A1_1	1.64112
HSD	209	0PB	A1_2	3.38539
HSD	209	0PC	A1_3	0.0837646
HSD	209	0PD	A1_4	1.941
HSD	209	0PE	A1_5	2.14314
HSD	209	0PA	A1_1	1.38103
HSD	209	0PB	A1_2	3.53064
HSD	209	0PC	A1_3	0.409235
HSD	209	0PD	A1_4	1.16454
HSD	209	0PE	A1_5	1.81019
HSD	209	0PA	A1_1	1.19879
HSD	209	0PB	A1_2	3.6125
HSD	209	0PC	A1_3	0.315021
HSD	209	0PD	A1_4	0.864952
HSD	209	0PE	A1_5	1.4521
HSD	209	0PA	A1_1	1.31466
HSD	209	0PB	A1_2	4.13392
HSD	209	0PC	A1_3	0.392273
HSD	209	0PD	A1_4	1.34752
HSD	209	0PE	A1_5	1.59431
HSD	209	0PA	A1_1	1.36683
HSD	209	0PB	A1_2	3.54913
HSD	209	0PC	A1_3	0.820309
HSD	209	0PD	A1_4	0.989981
HSD	209	0PE	A1_5	1.72593
HSD	209	0PA	A1_1	1.39701
HSD	209	0PB	A1_2	3.75868
HSD	209	0PC	A1_3	0.0701777
HSD	209	0PD	A1_4	0.381929
HSD	209	0PE	A1_5	0.589627
HSD	209	0PA	A1_1	1.1026
HSD	209	0PB	A1_2	3.53047
HSD	209	0PC	A1_3	0.654103
HSD	209	0PD	A1_4	0.872825
HSD	209	0PE	A1_5	0.574359
HSD	209	0PA	A1_1	1.11411
HSD	209	0PB	A1_2	3.72336
HSD	209	0PC	A1_3	0.776499
HSD	209	0PD	A1_4	1.67999
HSD	209	0PE	A1_5	1.90008
HSD	209	0PA	A1_1	1.1399
HSD	209	0PB	A1_2	3.48999
HSD	209	0PC	A1_3	0.463606
HSD	209	0PD	A1_4	1.25273
HSD	209	0PE	A1_5	1.93031
HSD	209	0PA	A1_1	1.22248
HSD	209	0PB	A1_2	3.55856
HSD	209	0PC	A1_3	0.441353
HSD	209	0PD	A1_4	1.26293
HSD	209	0PE	A1_5	1.60944
HSD	209	0PA	A1_1	1.36263
HSD	209	0PB	A1_2	4.06342
HSD	209	0PC	A1_3	0.570629
HSD	209	0PD	A1_4	1.33956
HSD	209	0PE	A1_5	1.01233
HSD	209	0PA	A1_1	1.1305
HSD	209	0PB	A1_2	3.51056
HSD	209	0PC	A1_3	0.493364
HSD	209	0PD	A1_4	0.840782
HSD	209	0PE	A1_5	1.02479
HSD	209	0PA	A1_1	1.08164
HSD	209	0PB	A1_2	3.80652
HSD	209	0PC	A1_3	0.74683
HSD	209	0PD	A1_4	0.896347
HSD	209	0PE	A1_5	1.90149
HSD	209	0PA	A1_1	1.18421
HSD	209	0PB	A1_2	4.66139
HSD	209	0PC	A1_3	0.957739
HSD	209	0PD	A1_4	0.806619
HSD	209	0PE	A1_5	1.07036
HSD	209	0PA	A1_1	0.728122
HSD	209	0PB	A1_2	3.38604
HSD	209	0PC	A1_3	0.195165
HSD	209	0PD	A1_4	0.744709
HSD	209	0PE	A1_5	1.36412
HSD	209	0PA	A1_1	1.30906
HSD	209	0PB	A1_2	3.9427
HSD	209	0PC	A1_3	0.828836
HSD	209	0PD	A1_4	1.19243
HSD	209	0PE	A1_5	1.53899
HSD	209	0PA	A1_1	0.486687
HSD	209	0PB	A1_2	4.38875
HSD	209	0PC	A1_3	0.28073
HSD	209	0PD	A1_4	1.06464
HSD	209	0PE	A1_5	1.2562
HSD	209	0PA	A1_1	1.0988
HSD	209	0PB	A1_2	3.76218
HSD	209	0PC	A1_3	1.23728
HSD	209	0PD	A1_4	1.04651
HSD	209	0PE	A1_5	1.479
HSD	209	0PA	A1_1	1.23058
HSD	209	0PB	A1_2	3.75392
HSD	209	0PC	A1_3	0.90514
HSD	209	0PD	A1_4	0.464944
HSD	209	0PE	A1_5	2.20899
HSD	209	0PA	A1_1	1.22796
HSD	209	0PB	A1_2	3.64399
HSD	209	0PC	A1_3	1.02302
HSD	209	0PD	A1_4	1.20767
HSD	209	0PE	A1_5	2.10746
HSD	209	0PA	A1_1	1.04719
HSD	209	0PB	A1_2	3.67055
HSD	209	0PC	A1_3	0.707815
HSD	209	0PD	A1_4	0.972526
HSD	209	0PE	A1_5	1.98807
HSD	209	0PA	A1_1	0.562461
HSD	209	0PB	A1_2	3.85394
HSD	209	0PC	A1_3	0.874643
HSD	209	0PD	A1_4	1.05215
HSD	209	0PE	A1_5	1.51656
HSD	209	0PA	A1_1	1.39758
HSD	209	0PB	A1_2	3.6086
HSD	209	0PC	A1_3	0.560564
HSD	209	0PD	A1_4	0.993709
HSD	209	0PE	A1_5	1.46547
HSD	209	0PA	A1_1	0.874452
HSD	209	0PB	A1_2	3.88167
HSD	209	0PC	A1_3	0.819507
HSD	209	0PD	A1_4	0.219762
HSD	209	0PE	A1_5	0.930476
HSD	209	0PA	A1_1	1.9585
HSD	209	0PB	A1_2	4.45226
HSD	209	0PC	A1_3	0.607803
HSD	209	0PD	A1_4	1.00045
HSD	209	0PE	A1_5	1.61302
HSD	209	0PA	A1_1	0.843204
HSD	209	0PB	A1_2	3.73046
HSD	209	0PC	A1_3	0.786329
HSD	209	0PD	A1_4	0.909928
HSD	209	0PE	A1_5	1.90137
HSD	209	0PA	A1_1	1.18225
HSD	209	0PB	A1_2	4.33685
HSD	209	0PC	A1_3	0.599525
HSD	209	0PD	A1_4	1.32422
HSD	209	0PE	A1_5	1.87371
HSD	209	0PA	A1_1	0.668737
HSD	209	0PB	A1_2	4.10866
HSD	209	0PC	A1_3	0.538847
HSD	209	0PD	A1_4	0.634979
HSD	209	0PE	A1_5	1.60044
HSD	209	0PA	A1_1	1.27975
HSD	209	0PB	A1_2	3.87603
HSD	209	0PC	A1_3	0.411221
HSD	209	0PD	A1_4	0.865403
HSD	209	0PE	A1_5	2.11725
HSD	209	0PA	A1_1	1.14823
HSD	209	0PB	A1_2	3.89468
HSD	209	0PC	A1_3	0.390036
HSD	209	0PD	A1_4	0.710238
HSD	209	0PE	A1_5	1.80973
HSD	209	0PA	A1_1	0.996891
HSD	209	0PB	A1_2	3.40036
HSD	209	0PC	A1_3	0.421891
HSD	209	0PD	A1_4	0.96447
HSD	209	0PE	A1_5	1.74151
HSD	209	0PA	A1_1	0.848924
HSD	209	0PB	A1_2	4.12078
HSD	209	0PC	A1_3	0.084034
HSD	209	0PD	A1_4	1.0704
HSD	209	0PE	A1_5	1.17098
HSD	209	0PA	A1_1	0.783105
HSD	209	0PB	A1_2	2.70578
HSD	209	0PC	A1_3	0.958811
HSD	209	0PD	A1_4	0.903963
HSD	209	0PE	A1_5	2.01044
HSD	209	0PA	A1_1	1.34015
HSD	209	0PB	A1_2	4.40367
HSD	209	0PC	A1_3	1.04758
HSD	209	0PD	A1_4	0.739732
HSD	209	0PE	A1_5	1.71316
HSD	209	0PA	A1_1	1.4061
HSD	209	0PB	A1_2	3.65991
HSD	209	0PC	A1_3	1.01063
HSD	209	0PD	A1_4	0.692431
HSD	209	0PE	A1_5	2.2335
HSD	209	0PA	A1_1	1.95955
HSD	209	0PB	A1_2	4.2445
HSD	209	0PC	A1_3	0.934718
HSD	209	0PD	A1_4	0.955749
HSD	209	0PE	A1_5	1.1674
HSD	209	0PA	A1_1	1.11616
HSD	209	0PB	A1_2	3.97226
HSD	209	0PC	A1_3	0.895905
HSD	209	0PD	A1_4	1.25911
HSD	209	0PE	A1_5	1.34054
HSD	209	0PA	A1_1	1.58571
HSD	209	0PB	A1_2	3.21243
HSD	209	0PC	A1_3	0.201372
HSD	209	0PD	A1_4	0.64521
HSD	209	0PE	A1_5	1.27961
HSD	209	0PA	A1_1	1.31441
HSD	209	0PB	A1_2	3.58654
HSD	209	0PC	A1_3	0.134186
HSD	209	0PD	A1_4	0.834118
HSD	209	0PE	A1_5	1.77429
HSD	209	0PA	A1_1	1.20297
HSD	209	0PB	A1_2	4.22776
HSD	209	0PC	A1_3	0.689587
HSD	209	0PD	A1_4	1.03269
HSD	209	0PE	A1_5	1.46581
HSD	209	0PA	A1_1	0.947989
HSD	209	0PB	A1_2	3.61385
HSD	209	0PC	A1_3	-0.298838
HSD	209	0PD	A1_4	0.662637
HSD	209	0PE	A1_5	1.48716
HSD	209	0PA	A1_1	1.62524
HSD	209	0PB	A1_2	3.50502
HSD	209	0PC	A1_3	0.890105
HSD	209	0PD	A1_4	0.695054
HSD	209	0PE	A1_5	1.50748
HSD	209	0PA	A1_1	1.18249
HSD	209	0PB	A1_2	3.82318
HSD	209	0PC	A1_3	1.40377
HSD	209	0PD	A1_4	1.17285
HSD	209	0PE	A1_5	1.14209
HSD	209	0PA	A1_1	0.85
HSD	209	0PB	A1_2	3.85521
HSD	209	0PC	A1_3	0.373345
HSD	209	0PD	A1_4	0.559041
HSD	209	0PE	A1_5	1.91314
HSD	209	0PA	A1_1	1.05264
HSD	209	0PB	A1_2	3.75529
HSD	209	0PC	A1_3	0.73181
HSD	209	0PD	A1_4	1.33912
HSD	209	0PE	A1_5	1.66474
HSD	209	0PA	A1_1	0.893088
HSD	209	0PB	A1_2	3.46396
HSD	209	0PC	A1_3	0.529361
HSD	209	0PD	A1_4	1.03754
HSD	209	0PE	A1_5	1.61182
HSD	209	0PA	A1_1	1.27784
HSD	209	0PB	A1_2	3.86387
HSD	209	0PC	A1_3	0.516801
HSD	209	0PD	A1_4	1.16674
HSD	209	0PE	A1_5	1.13434
HSD	209	0PA	A1_1	1.42836
HSD	209	0PB	A1_2	3.77645
HSD	209	0PC	A1_3	0.789647
HSD	209	0PD	A1_4	1.51449
HSD	209	0PE	A1_5	1.50937
HSD	209	0PA	A1_1	0.855263
HSD	209	0PB	A1_2	3.44364
HSD	209	0PC	A1_3	0.424245
HSD	209	0PD	A1_4	1.69647
HSD	209	0PE	A1_5	1.39864
HSD	209	0PA	A1_1	1.36347
HSD	209	0PB	A1_2	4.18091
HSD	209	0PC	A1_3	0.578285
HSD	209	0PD	A1_4	1.31316
HSD	209	0PE	A1_5	1.87465
HSD	209	0PA	A1_1	0.970775
HSD	209	0PB	A1_2	4.50468
HSD	209	0PC	A1_3	1.1203
HSD	209	0PD	A1_4	0.791808
HSD	209	0PE	A1_5	1.48059
HSD	209	0PA	A1_1	1.25343
HSD	209	0PB	A1_2	4.07287
HSD	209	0PC	A1_3	1.80486
HSD	209	0PD	A1_4	0.711334
HSD	209	0PE	A1_5	0.769361
HSD	209	0PA	A1_1	1.12615
HSD	209	0PB	A1_2	4.08258
HSD	209	0PC	A1_3	1.19929
HSD	209	0PD	A1_4	1.10355
HSD	209	0PE	A1_5	2.00649
HSD	209	0PA	A1_1	1.49993
HSD	209	0PB	A1_2	3.79264
HSD	209	0PC	A1_3	0.855776
HSD	209	0PD	A1_4	0.879201
HSD	209	0PE	A1_5	1.59657
HSD	209	0PA	A1_1	0.794468
HSD	209	0PB	A1_2	4.44289
HSD	209	0PC	A1_3	0.636393
HSD	209	0PD	A1_4	1.13323
HSD	209	0PE	A1_5	1.34975
HSD	209	0PA	A1_1	0.874345
HSD	209	0PB	A1_2	3.43807
HSD	209	0PC	A1_3	0.879824
HSD	209	0PD	A1_4	1.15687
HSD	209	0PE	A1_5	1.13711
HSD	209	0PA	A1_1	1.44236
HSD	209	0PB	A1_2	3.18351
HSD	209	0PC	A1_3	1.53319
HSD	209	0PD	A1_4	1.11043
HSD	209	0PE	A1_5	1.52218
HSD	209	0PA	A1_1	1.27283
HSD	209	0PB	A1_2	4.20482
HSD	209	0PC	A1_3	1.16296
HSD	209	0PD	A1_4	0.337852
HSD	209	0PE	A1_5	1.34747
HSD	209	0PA	A1_1	0.825261
HSD	209	0PB	A1_2	4.55007
HSD	209	0PC	A1_3	0.513626
HSD	209	0PD	A1_4	0.623975
HSD	209	0PE	A1_5	0.811085
HSD	209	0PA	A1_1	1.22943
HSD	209	0PB	A1_2	4.81096
HSD	209	0PC	A1_3	0.747107
HSD	209	0PD	A1_4	0.537548
HSD	209	0PE	A1_5	0.718613
HSD	209	0PA	A1_1	1.35703
HSD	209	0PB	A1_2	4.10169
HSD	209	0PC	A1_3	0.806382
HSD	209	0PD	A1_4	0.235245
HSD	209	0PE	A1_5	1.121
HSD	209	0PA	A1_1	1.26725
HSD	209	0PB	A1_2	3.24191
HSD	209	0PC	A1_3	1.13722
HSD	209	0PD	A1_4	0.371854
HSD	209	0PE	A1_5	1.18876
HSD	209	0PA	A1_1	1.64567
HSD	209	0PB	A1_2	3.73185
HSD	209	0PC	A1_3	0.789457
HSD	209	0PD	A1_4	0.346537
HSD	209	0PE	A1_5	1.92067
HSD	209	0PA	A1_1	1.26729
HSD	209	0PB	A1_2	3.70577
HSD	209	0PC	A1_3	-0.251928
HSD	209	0PD	A1_4	0.633075
HSD	209	0PE	A1_5	2.07699
HSD	209	0PA	A1_1	1.67651
HSD	209	0PB	A1_2	3.43182
HSD	209	0PC	A1_3	0.76536
HSD	209	0PD	A1_4	0.564299
HSD	209	0PE	A1_5	2.2793
HSD	209	0PA	A1_1	0.938222
HSD	209	0PB	A1_2	3.95595
HSD	209	0PC	A1_3	1.28634
HSD	209	0PD	A1_4	1.07903
HSD	209	0PE	A1_5	1.99063
HSD	209	0PA	A1_1	1.19469
HSD	209	0PB	A1_2	4.23459
HSD	209	0PC	A1_3	1.05973
HSD	209	0PD	A1_4	0.544313
HSD	209	0PE	A1_5	1.24738
HSD	209	0PA	A1_1	0.508888
HSD	209	0PB	A1_2	3.56316
HSD	209	0PC	A1_3	0.615099
HSD	209	0PD	A1_4	0.57085
HSD	209	0PE	A1_5	1.10672
HSD	209	0PA	A1_1	0.877519
HSD	209	0PB	A1_2	3.7369
HSD	209	0PC	A1_3	1.41566
HSD	209	0PD	A1_4	0.608742
HSD	209	0PE	A1_5	1.17428
HSD	209	0PA	A1_1	1.59285
HSD	209	0PB	A1_2	3.95891
HSD	209	0PC	A1_3	0.749239
HSD	209	0PD	A1_4	0.644332
HSD	209	0PE	A1_5	0.957169
HSD	209	0PA	A1_1	0.785148
HSD	209	0PB	A1_2	3.53047
HSD	209	0PC	A1_3	0.510653
HSD	209	0PD	A1_4	0.933716
HSD	209	0PE	A1_5	0.647787
HSD	209	0PA	A1_1	1.17671
HSD	209	0PB	A1_2	4.42888
HSD	209	0PC	A1_3	0.37393
HSD	209	0PD	A1_4	0.291485
HSD	209	0PE	A1_5	1.62153
HSD	209	0PA	A1_1	2.10765
HSD	209	0PB	A1_2	4.27264
HSD	209	0PC	A1_3	1.09468
HSD	209	0PD	A1_4	0.895296
HSD	209	0PE	A1_5	1.64823
HSD	209	0PA	A1_1	1.13233
HSD	209	0PB	A1_2	3.4262
HSD	209	0PC	A1_3	1.04321
HSD	209	0PD	A1_4	0.67974
HSD	209	0PE	A1_5	1.10211
HSD	209	0PA	A1_1	1.40846
HSD	209	0PB	A1_2	3.97821
HSD	209	0PC	A1_3	0.973863
HSD	209	0PD	A1_4	0.453353
HSD	209	0PE	A1_5	1.45253
HSD	209	0PA	A1_1	1.21141
HSD	209	0PB	A1_2	3.82841
HSD	209	0PC	A1_3	1.29701
HSD	209	0PD	A1_4	0.290616
HSD	209	0PE	A1_5	1.42723
HSD	209	0PA	A1_1	1.09952
HSD	209	0PB	A1_2	4.42602
HSD	209	0PC	A1_3	0.705787
HSD	209	0PD	A1_4	1.64933
HSD	209	0PE	A1_5	1.89224
HSD	209	0PA	A1_1	1.11821
HSD	209	0PB	A1_2	4.74839
HSD	209	0PC	A1_3	0.948188
HSD	209	0PD	A1_4	1.06365
HSD	209	0PE	A1_5	1.98687
HSD	209	0PA	A1_1	1.33497
HSD	209	0PB	A1_2	4.03897
HSD	209	0PC	A1_3	1.07951
HSD	209	0PD	A1_4	0.763704
HSD	209	0PE	A1_5	1.98092
HSD	209	0PA	A1_1	1.75699
HSD	209	0PB	A1_2	4.42047
HSD	209	0PC	A1_3	1.00186
HSD	209	0PD	A1_4	0.518316
HSD	209	0PE	A1_5	1.44957
HSD	209	0PA	A1_1	1.74752
HSD	209	0PB	A1_2	4.70761
HSD	209	0PC	A1_3	1.14482
HSD	209	0PD	A1_4	0.803374
HSD	209	0PE	A1_5	1.82506
HSD	209	0PA	A1_1	1.00827
HSD	209	0PB	A1_2	3.5008
HSD	209	0PC	A1_3	0.74073
HSD	209	0PD	A1_4	0.512655
HSD	209	0PE	A1_5	1.70397
HSD	209	0PA	A1_1	1.25346
HSD	209	0PB	A1_2	4.77301
HSD	209	0PC	A1_3	0.634224
HSD	209	0PD	A1_4	0.426937
HSD	209	0PE	A1_5	1.02784
HSD	209	0PA	A1_1	1.06871
HSD	209	0PB	A1_2	4.00639
HSD	209	0PC	A1_3	0.850544
HSD	209	0PD	A1_4	0.99258
HSD	209	0PE	A1_5	2.15631
HSD	209	0PA	A1_1	0.517665
HSD	209	0PB	A1_2	4.20536
HSD	209	0PC	A1_3	1.11971
HSD	209	0PD	A1_4	0.930702
HSD	209	0PE	A1_5	1.56503
HSD	209	0PA	A1_1	1.97249
HSD	209	0PB	A1_2	4.09106
HSD	209	0PC	A1_3	0.481149
HSD	209	0PD	A1_4	0.796645
HSD	209	0PE	A1_5	1.62553
HSD	209	0PA	A1_1	1.00079
HSD	209	0PB	A1_2	3.95429
HSD	209	0PC	A1_3	0.351896
HSD	209	0PD	A1_4	1.15978
HSD	209	0PE	A1_5	1.86607
HSD	209	0PA	A1_1	0.941828
HSD	209	0PB	A1_2	3.65519
HSD	209	0PC	A1_3	0.644998
HSD	209	0PD	A1_4	0.70901
HSD	209	0PE	A1_5	1.50887
HSD	209	0PA	A1_1	0.876354
HSD	209	0PB	A1_2	4.14255
HSD	209	0PC	A1_3	0.188315
HSD	209	0PD	A1_4	0.745526
HSD	209	0PE	A1_5	1.17698
HSD	209	0PA	A1_1	1.3067
HSD	209	0PB	A1_2	4.12395
HSD	209	0PC	A1_3	0.326576
HSD	209	0PD	A1_4	0.469477
HSD	209	0PE	A1_5	1.18612
HSD	209	0PA	A1_1	1.04405
HSD	209	0PB	A1_2	4.62249
HSD	209	0PC	A1_3	1.20609
HSD	209	0PD	A1_4	0.857107
HSD	209	0PE	A1_5	1.70507
HSD	209	0PA	A1_1	0.940172
HSD	209	0PB	A1_2	3.40681
HSD	209	0PC	A1_3	1.50361
HSD	209	0PD	A1_4	0.446019
HSD	209	0PE	A1_5	1.56971
HSD	209	0PA	A1_1	0.85676
HSD	209	0PB	A1_2	4.00812
HSD	209	0PC	A1_3	0.611014
HSD	209	0PD	A1_4	0.587478
HSD	209	0PE	A1_5	1.47168
HSD	209	0PA	A1_1	1.01627
HSD	209	0PB	A1_2	4.16657
HSD	209	0PC	A1_3	0.222122
HSD	209	0PD	A1_4	0.469071
HSD	209	0PE	A1_5	1.97576
HSD	209	0PA	A1_1	1.17071
HSD	209	0PB	A1_2	4.03805
HSD	209	0PC	A1_3	0.670963
HSD	209	0PD	A1_4	0.485474
HSD	209	0PE	A1_5	1.74884
HSD	209	0PA	A1_1	1.59698
HSD	209	0PB	A1_2	3.76652
HSD	209	0PC	A1_3	0.0407956
HSD	209	0PD	A1_4	0.830354
HSD	209	0PE	A1_5	1.50484
HSD	209	0PA	A1_1	1.0444
HSD	209	0PB	A1_2	3.41201
HSD	209	0PC	A1_3	0.704702
HSD	209	0PD	A1_4	0.387801
HSD	209	0PE	A1_5	2.28724
HSD	209	0PA	A1_1	0.968609
HSD	209	0PB	A1_2	3.81914
HSD	209	0PC	A1_3	0.362446
HSD	209	0PD	A1_4	0.75206
HSD	209	0PE	A1_5	1.74888
HSD	209	0PA	A1_1	0.98423
HSD	209	0PB	A1_2	3.50175
HSD	209	0PC	A1_3	-0.322302
HSD	209	0PD	A1_4	0.259524
HSD	209	0PE	A1_5	2.05709
HSD	209	0PA	A1_1	0.917442
HSD	209	0PB	A1_2	3.11634
HSD	209	0PC	A1_3	0.0218348
HSD	209	0PD	A1_4	0.787709
HSD	209	0PE	A1_5	1.23549
HSD	209	0PA	A1_1	1.22678
HSD	209	0PB	A1_2	4.08841
HSD	209	0PC	A1_3	-0.161612
HSD	209	0PD	A1_4	0.959404
HSD	209	0PE	A1_5	1.04405
HSD	209	0PA	A1_1	1.67809
HSD	209	0PB	A1_2	4.0622
HSD	209	0PC	A1_3	0.714891
HSD	209	0PD	A1_4	0.447146
HSD	209	0PE	A1_5	1.79315
HSD	209	0PA	A1_1	1.45082
HSD	209	0PB	A1_2	3.86128
HSD	209	0PC	A1_3	0.107105
HSD	209	0PD	A1_4	0.711117
HSD	209	0PE	A1_5	1.95965
HSD	209	0PA	A1_1	1.18884
HSD	209	0PB	A1_2	3.55989
HSD	209	0PC	A1_3	0.0779094
HSD	209	0PD	A1_4	0.578003
HSD	209	0PE	A1_5	1.79042
HSD	209	0PA	A1_1	1.00943
HSD	209	0PB	A1_2	3.43919
HSD	209	0PC	A1_3	-0.419557
HSD	209	0PD	A1_4	1.17541
HSD	209	0PE	A1_5	1.53021
HSD	209	0PA	A1_1	1.10794
HSD	209	0PB	A1_2	3.8607
HSD	209	0PC	A1_3	0.347676
HSD	209	0PD	A1_4	1.06863
HSD	209	0PE	A1_5	1.26075
HSD	209	0PA	A1_1	1.00953
HSD	209	0PB	A1_2	3.72465
HSD	209	0PC	A1_3	0.146582
HSD	209	0PD	A1_4	1.14991
HSD	209	0PE	A1_5	1.34574
HSD	209	0PA	A1_1	1.21991
HSD	209	0PB	A1_2	3.87263
HSD	209	0PC	A1_3	0.593348
HSD	209	0PD	A1_4	1.10738
HSD	209	0PE	A1_5	2.06119
HSD	209	0PA	A1_1	1.15155
HSD	209	0PB	A1_2	3.74238
HSD	209	0PC	A1_3	0.311355
HSD	209	0PD	A1_4	1.12932
HSD	209	0PE	A1_5	1.64242
HSD	209	0PA	A1_1	1.73239
HSD	209	0PB	A1_2	3.84151
HSD	209	0PC	A1_3	0.168982
HSD	209	0PD	A1_4	0.965791
HSD	209	0PE	A1_5	1.77778
HSD	209	0PA	A1_1	1.38588
HSD	209	0PB	A1_2	4.27071
HSD	209	0PC	A1_3	0.24831
HSD	209	0PD	A1_4	1.25596
HSD	209	0PE	A1_5	1.34857
HSD	209	0PA	A1_1	1.2854
HSD	209	0PB	A1_2	3.54334
HSD	209	0PC	A1_3	0.430876
HSD	209	0PD	A1_4	1.08106
HSD	209	0PE	A1_5	2.13307
HSD	209	0PA	A1_1	1.53012
HSD	209	0PB	A1_2	4.54248
HSD	209	0PC	A1_3	0.483574
HSD	209	0PD	A1_4	0.574527
HSD	209	0PE	A1_5	1.80078
HSD	209	0PA	A1_1	1.43214
HSD	209	0PB	A1_2	3.88242
HSD	209	0PC	A1_3	0.299151
HSD	209	0PD	A1_4	1.07618
HSD	209	0PE	A1_5	2.16041
HSD	209	0PA	A1_1	1.11892
HSD	209	0PB	A1_2	3.71924
HSD	209	0PC	A1_3	0.427815
HSD	209	0PD	A1_4	0.820023
HSD	209	0PE	A1_5	1.70511
HSD	209	0PA	A1_1	1.12199
HSD	209	0PB	A1_2	3.20412
HSD	209	0PC	A1_3	0.250415
HSD	209	0PD	A1_4	0.846187
HSD	209	0PE	A1_5	1.41629
HSD	209	0PA	A1_1	1.75351
HSD	209	0PB	A1_2	3.94342
HSD	209	0PC	A1_3	0.405206
HSD	209	0PD	A1_4	1.05957
HSD	209	0PE	A1_5	1.79487
HSD	209	0PA	A1_1	0.977244
HSD	209	0PB	A1_2	4.04303
HSD	209	0PC	A1_3	-0.329703
HSD	209	0PD	A1_4	0.901938
HSD	209	0PE	A1_5	1.47715
HSD	209	0PA	A1_1	1.8487
HSD	209	0PB	A1_2	4.16257
HSD	209	0PC	A1_3	0.0903113
HSD	209	0PD	A1_4	1.26826
HSD	209	0PE	A1_5	1.40697
HSD	209	0PA	A1_1	1.38786
HSD	209	0PB	A1_2	3.93263
HSD	209	0PC	A1_3	0.0248823
HSD	209	0PD	A1_4	0.0927893
HSD	209	0PE	A1_5	1.39565
HSD	209	0PA	A1_1	1.3346
HSD	209	0PB	A1_2	4.52944
HSD	209	0PC	A1_3	0.621179
HSD	209	0PD	A1_4	0.659774
HSD	209	0PE	A1_5	1.32109
HSD	209	0PA	A1_1	1.21901
HSD	209	0PB	A1_2	3.90832
HSD	209	0PC	A1_3	0.30135
HSD	209	0PD	A1_4	0.677824
HSD	209	0PE	A1_5	2.00134
HSD	209	0PA	A1_1	1.26918
HSD	209	0PB	A1_2	4.3664
HSD	209	0PC	A1_3	0.310718
HSD	209	0PD	A1_4	1.10768
HSD	209	0PE	A1_5	1.46176
HSD	209	0PA	A1_1	1.15112
HSD	209	0PB	A1_2	4.01296
HSD	209	0PC	A1_3	0.298369
HSD	209	0PD	A1_4	0.442927
HSD	209	0PE	A1_5	1.20492
HSD	209	0PA	A1_1	1.73213
HSD	209	0PB	A1_2	3.59315
HSD	209	0PC	A1_3	0.44431
HSD	209	0PD	A1_4	0.712029
HSD	209	0PE	A1_5	1.67445
HSD	209	0PA	A1_1	2.0536
HSD	209	0PB	A1_2	4.50574
HSD	209	0PC	A1_3	0.117743
HSD	209	0PD	A1_4	0.457877
HSD	209	0PE	A1_5	1.48621
HSD	209	0PA	A1_1	1.37249
HSD	209	0PB	A1_2	3.53438
HSD	209	0PC	A1_3	0.492346
HSD	209	0PD	A1_4	0.460199
HSD	209	0PE	A1_5	1.27016
HSD	209	0PA	A1_1	1.7822
HSD	209	0PB	A1_2	3.55596
HSD	209	0PC	A1_3	0.303477
HSD	209	0PD	A1_4	0.40616
HSD	209	0PE	A1_5	1.45084
HSD	209	0PA	A1_1	1.98247
HSD	209	0PB	A1_2	3.586
HSD	209	0PC	A1_3	0.282799
HSD	209	0PD	A1_4	0.301432
HSD	209	0PE	A1_5	1.5646
HSD	209	0PA	A1_1	1.90904
HSD	209	0PB	A1_2	4.35214
HSD	209	0PC	A1_3	0.131551
HSD	209	0PD	A1_4	1.01214
HSD	209	0PE	A1_5	1.7117
HSD	209	0PA	A1_1	1.39781
HSD	209	0PB	A1_2	4.1148
HSD	209	0PC	A1_3	0.450161
HSD	209	0PD	A1_4	0.800531
HSD	209	0PE	A1_5	1.3371
HSD	209	0PA	A1_1	1.21336
HSD	209	0PB	A1_2	3.85881
HSD	209	0PC	A1_3	0.0489423
HSD	209	0PD	A1_4	0.460487
HSD	209	0PE	A1_5	1.44264
HSD	209	0PA	A1_1	1.60024
HSD	209	0PB	A1_2	3.83276
HSD	209	0PC	A1_3	-0.0191632
HSD	209	0PD	A1_4	0.820212
HSD	209	0PE	A1_5	1.43945
HSD	209	0PA	A1_1	1.55647
HSD	209	0PB	A1_2	3.51093
HSD	209	0PC	A1_3	0.0524624
HSD	209	0PD	A1_4	0.818694
HSD	209	0PE	A1_5	1.12536
HSD	209	0PA	A1_1	1.20217
HSD	209	0PB	A1_2	3.63076
HSD	209	0PC	A1_3	0.667635
HSD	209	0PD	A1_4	0.383059
HSD	209	0PE	A1_5	1.34237
HSD	209	0PA	A1_1	1.8107
HSD	209	0PB	A1_2	3.80086
HSD	209	0PC	A1_3	0.461155
HSD	209	0PD	A1_4	0.629356
HSD	209	0PE	A1_5	1.34939
HSD	209	0PA	A1_1	0.968607
HSD	209	0PB	A1_2	4.17568
HSD	209	0PC	A1_3	0.254206
HSD	209	0PD	A1_4	0.749519
HSD	209	0PE	A1_5	1.81568
HSD	209	0PA	A1_1	2.10855
HSD	209	0PB	A1_2	3.28334
HSD	209	0PC	A1_3	0.66727
HSD	209	0PD	A1_4	0.843245
HSD	209	0PE	A1_5	1.5346
HSD	209	0PA	A1_1	1.77378
HSD	209	0PB	A1_2	3.84506
HSD	209	0PC	A1_3	0.487771
HSD	209	0PD	A1_4	0.468244
HSD	209	0PE	A1_5	1.33221
HSD	209	0PA	A1_1	1.57991
HSD	209	0PB	A1_2	4.0839
HSD	209	0PC	A1_3	0.551827
HSD	209	0PD	A1_4	0.333821
HSD	209	0PE	A1_5	1.02376
HSD	209	0PA	A1_1	1.8518
HSD	209	0PB	A1_2	4.05262
HSD	209	0PC	A1_3	0.475099
HSD	209	0PD	A1_4	1.19975
HSD	209	0PE	A1_5	1.18161
HSD	209	0PA	A1_1	1.60057
HSD	209	0PB	A1_2	4.56318
HSD	209	0PC	A1_3	0.507229
HSD	209	0PD	A1_4	0.452454
HSD	209	0PE	A1_5	1.44671
HSD	209	0PA	A1_1	1.44319
HSD	209	0PB	A1_2	4.40699
HSD	209	0PC	A1_3	0.552258
HSD	209	0PD	A1_4	1.2955
HSD	209	0PE	A1_5	1.98208
HSD	209	0PA	A1_1	1.10457
HSD	209	0PB	A1_2	3.94757
HSD	209	0PC	A1_3	0.322726
HSD	209	0PD	A1_4	1.08037
HSD	209	0PE	A1_5	1.56433
HSD	209	0PA	A1_1	1.90018
HSD	209	0PB	A1_2	3.37369
HSD	209	0PC	A1_3	0.359084
HSD	209	0PD	A1_4	1.03881
HSD	209	0PE	A1_5	1.06882
HSD	209	0PA	A1_1	1.83367
HSD	209	0PB	A1_2	4.38047
HSD	209	0PC	A1_3	0.598823
HSD	209	0PD	A1_4	0.52429
HSD	209	0PE	A1_5	1.93245
HSD	209	0PA	A1_1	1.71939
HSD	209	0PB	A1_2	4.34595
HSD	209	0PC	A1_3	0.407821
HSD	209	0PD	A1_4	0.809197
HSD	209	0PE	A1_5	1.06084
HSD	209	0PA	A1_1	1.30562
HSD	209	0PB	A1_2	4.38089
HSD	209	0PC	A1_3	0.286746
HSD	209	0PD	A1_4	1.07389
HSD	209	0PE	A1_5	1.57074
HSD	209	0PA	A1_1	1.41821
HSD	209	0PB	A1_2	3.97619
HSD	209	0PC	A1_3	-0.172622
HSD	209	0PD	A1_4	0.532328
HSD	209	0PE	A1_5	1.52682
HSD	209	0PA	A1_1	1.12855
HSD	209	0PB	A1_2	3.88045
HSD	209	0PC	A1_3	-0.0491725
HSD	209	0PD	A1_4	0.565616
HSD	209	0PE	A1_5	1.33718
HSD	209	0PA	A1_1	1.49424
HSD	209	0PB	A1_2	4.38142
HSD	209	0PC	A1_3	0.269806
HSD	209	0PD	A1_4	0.813104
HSD	209	0PE	A1_5	1.64497
HSD	209	0PA	A1_1	0.784196
HSD	209	0PB	A1_2	4.4779
HSD	209	0PC	A1_3	0.640142
HSD	209	0PD	A1_4	0.218226
HSD	209	0PE	A1_5	1.57988
HSD	209	0PA	A1_1	1.60401
HSD	209	0PB	A1_2	4.29352
HSD	209	0PC	A1_3	0.265483
HSD	209	0PD	A1_4	0.653732
HSD	209	0PE	A1_5	1.44936
HSD	209	0PA	A1_1	1.37702
HSD	209	0PB	A1_2	4.7249
HSD	209	0PC	A1_3	0.653948
HSD	209	0PD	A1_4	0.904069
HSD	209	0PE	A1_5	1.25848
HSD	209	0PA	A1_1	1.55699
HSD	209	0PB	A1_2	4.10071
HSD	209	0PC	A1_3	0.0460547
HSD	209	0PD	A1_4	0.793766
HSD	209	0PE	A1_5	1.7551
HSD	209	0PA	A1_1	0.669496
HSD	209	0PB	A1_2	4.01178
HSD	209	0PC	A1_3	0.659059
HSD	209	0PD	A1_4	0.935974
HSD	209	0PE	A1_5	1.25605
HSD	209	0PA	A1_1	1.19501
HSD	209	0PB	A1_2	3.73645
HSD	209	0PC	A1_3	0.156788
HSD	209	0PD	A1_4	0.822898
HSD	209	0PE	A1_5	1.6981
HSD	209	0PA	A1_1	1.52484
HSD	209	0PB	A1_2	4.48894
HSD	209	0PC	A1_3	0.268622
HSD	209	0PD	A1_4	1.01487
HSD	209	0PE	A1_5	1.2862
HSD	209	0PA	A1_1	1.3571
HSD	209	0PB	A1_2	4.11961
HSD	209	0PC	A1_3	0.441581
HSD	209	0PD	A1_4	0.978318
HSD	209	0PE	A1_5	0.656178
HSD	209	0PA	A1_1	0.951514
HSD	209	0PB	A1_2	3.92075
HSD	209	0PC	A1_3	0.738518
HSD	209	0PD	A1_4	0.491738
HSD	209	0PE	A1_5	1.70791
HSD	209	0PA	A1_1	1.62938
HSD	209	0PB	A1_2	4.13341
HSD	209	0PC	A1_3	0.452273
HSD	209	0PD	A1_4	0.572425
HSD	209	0PE	A1_5	1.51835
HSD	209	0PA	A1_1	1.34544
HSD	209	0PB	A1_2	4.10514
HSD	209	0PC	A1_3	0.0533249
HSD	209	0PD	A1_4	0.997571
HSD	209	0PE	A1_5	1.54386
HSD	209	0PA	A1_1	1.74822
HSD	209	0PB	A1_2	3.14644
HSD	209	0PC	A1_3	0.359651
HSD	209	0PD	A1_4	0.371574
HSD	209	0PE	A1_5	1.1136
HSD	209	0PA	A1_1	1.18561
HSD	209	0PB	A1_2	3.65454
HSD	209	0PC	A1_3	0.201336
HSD	209	0PD	A1_4	1.22781
HSD	209	0PE	A1_5	1.71995
HSD	209	0PA	A1_1	1.07753
HSD	209	0PB	A1_2	4.21325
HSD	209	0PC	A1_3	0.223586
HSD	209	0PD	A1_4	0.981143
HSD	209	0PE	A1_5	1.32193
HSD	209	0PA	A1_1	2.11886
HSD	209	0PB	A1_2	3.67423
HSD	209	0PC	A1_3	0.170303
HSD	209	0PD	A1_4	1.17777
HSD	209	0PE	A1_5	1.29169
HSD	209	0PA	A1_1	1.80561
HSD	209	0PB	A1_2	4.24614
HSD	209	0PC	A1_3	0.360619
HSD	209	0PD	A1_4	1.15787
HSD	209	0PE	A1_5	1.22641
HSD	209	0PA	A1_1	1.81068
HSD	209	0PB	A1_2	4.0098
HSD	209	0PC	A1_3	0.0775498
HSD	209	0PD	A1_4	0.660185
HSD	209	0PE	A1_5	1.90082
HSD	209	0PA	A1_1	0.898703
HSD	209	0PB	A1_2	3.88979
HSD	209	0PC	A1_3	0.160882
HSD	209	0PD	A1_4	1.19318
HSD	209	0PE	A1_5	2.17735
HSD	209	0PA	A1_1	1.21109
HSD	209	0PB	A1_2	4.23422
HSD	209	0PC	A1_3	0.623674
HSD	209	0PD	A1_4	0.911864
HSD	209	0PE	A1_5	1.56441
HSD	209	0PA	A1_1	1.54485
HSD	209	0PB	A1_2	4.08264
HSD	209	0PC	A1_3	0.73875
HSD	209	0PD	A1_4	1.03159
HSD	209	0PE	A1_5	2.01739
HSD	209	0PA	A1_1	1.51859
HSD	209	0PB	A1_2	3.87352
HSD	209	0PC	A1_3	0.238841
HSD	209	0PD	A1_4	0.83502
HSD	209	0PE	A1_5	1.56043
HSD	209	0PA	A1_1	1.49038
HSD	209	0PB	A1_2	4.31625
HSD	209	0PC	A1_3	0.188108
HSD	209	0PD	A1_4	1.17758
HSD	209	0PE	A1_5	1.70526
HSD	209	0PA	A1_1	2.13737
HSD	209	0PB	A1_2	3.39691
HSD	209	0PC	A1_3	-0.0685449
HSD	209	0PD	A1_4	0.625608
HSD	209	0PE	A1_5	1.65985
HSD	209	0PA	A1_1	1.26854
HSD	209	0PB	A1_2	4.13291
HSD	209	0PC	A1_3	0.311183
HSD	209	0PD	A1_4	0.562898
HSD	209	0PE	A1_5	1.37843
HSD	209	0PA	A1_1	1.62837
HSD	209	0PB	A1_2	3.58013
HSD	209	0PC	A1_3	0.0638559
HSD	209	0PD	A1_4	0.697119
HSD	209	0PE	A1_5	1.28196
HSD	209	0PA	A1_1	0.834017
HSD	209	0PB	A1_2	4.03853
HSD	209	0PC	A1_3	0.491152
HSD	209	0PD	A1_4	0.368956
HSD	209	0PE	A1_5	0.674094
HSD	209	0PA	A1_1	1.63431
HSD	209	0PB	A1_2	3.71221
HSD	209	0PC	A1_3	0.677456
HSD	209	0PD	A1_4	1.30887
HSD	209	0PE	A1_5	1.5826
HSD	209	0PA	A1_1	1.70847
HSD	209	0PB	A1_2	3.73523
HSD	209	0PC	A1_3	0.0314393
HSD	209	0PD	A1_4	1.19544
HSD	209	0PE	A1_5	1.0767
HSD	209	0PA	A1_1	0.999464
HSD	209	0PB	A1_2	4.06929
HSD	209	0PC	A1_3	0.220395
HSD	209	0PD	A1_4	0.602534
HSD	209	0PE	A1_5	0.695734
HSD	209	0PA	A1_1	1.61783
HSD	209	0PB	A1_2	4.35539
HSD	209	0PC	A1_3	0.4365
HSD	209	0PD	A1_4	0.489152
HSD	209	0PE	A1_5	1.36098
HSD	209	0PA	A1_1	1.38817
HSD	209	0PB	A1_2	3.67354
HSD	209	0PC	A1_3	0.164352
HSD	209	0PD	A1_4	0.736931
HSD	209	0PE	A1_5	1.80719
HSD	209	0PA	A1_1	1.57953
HSD	209	0PB	A1_2	4.0059
HSD	209	0PC	A1_3	-0.140628
HSD	209	0PD	A1_4	0.636672
HSD	209	0PE	A1_5	1.4254
HSD	209	0PA	A1_1	1.23532
HSD	209	0PB	A1_2	3.62272
HSD	209	0PC	A1_3	0.292517
HSD	209	0PD	A1_4	0.967884
HSD	209	0PE	A1_5	1.75262
HSD	209	0PA	A1_1	1.14953
HSD	209	0PB	A1_2	3.70958
HSD	209	0PC	A1_3	-0.0331573
HSD	209	0PD	A1_4	0.773782
HSD	209	0PE	A1_5	1.93789
HSD	209	0PA	A1_1	1.58321
HSD	209	0PB	A1_2	4.1643
HSD	209	0PC	A1_3	0.117212
HSD	209	0PD	A1_4	0.506592
HSD	209	0PE	A1_5	1.86539
HSD	209	0PA	A1_1	1.52502
HSD	209	0PB	A1_2	4.04339
HSD	209	0PC	A1_3	0.492654
HSD	209	0PD	A1_4	0.555196
HSD	209	0PE	A1_5	2.118
HSD	209	0PA	A1_1	1.70338
HSD	209	0PB	A1_2	3.67534
HSD	209	0PC	A1_3	0.895735
HSD	209	0PD	A1_4	1.10858
HSD	209	0PE	A1_5	1.61876
HSD	209	0PA	A1_1	1.91575
HSD	209	0PB	A1_2	4.42823
HSD	209	0PC	A1_3	0.926526
HSD	209	0PD	A1_4	0.557136
HSD	209	0PE	A1_5	1.59166
HSD	209	0PA	A1_1	2.19825
HSD	209	0PB	A1_2	3.98389
HSD	209	0PC	A1_3	-0.0511461
HSD	209	0PD	A1_4	1.21533
[truncated: 13,001 more rows]

## Sheet: Fig_3A_violin_substrate
name	resid	segid	uniq_key	rotated_z
FORA	1	0BF1	A1_1	-1.65434
FORA	11	0BF1	A1_2	-2.95921
FORA	21	0BF1	A1_3	-2.14564
FORA	31	0BF1	A1_4	-2.35474
FORA	41	0BF1	A1_5	-3.28263
FORA	1	0BF1	A1_1	-2.20748
FORA	11	0BF1	A1_2	-0.59371
FORA	21	0BF1	A1_3	-1.36179
FORA	31	0BF1	A1_4	0.458854
FORA	41	0BF1	A1_5	-10.7706
FORA	1	0BF1	A1_1	-1.16055
FORA	11	0BF1	A1_2	0.0980701
FORA	21	0BF1	A1_3	-1.41763
FORA	31	0BF1	A1_4	0.86528
FORA	41	0BF1	A1_5	-11.9619
FORA	1	0BF1	A1_1	0.372478
FORA	11	0BF1	A1_2	-0.00790131
FORA	21	0BF1	A1_3	-1.96639
FORA	31	0BF1	A1_4	0.551154
FORA	41	0BF1	A1_5	-12.5396
FORA	1	0BF1	A1_1	-1.65499
FORA	11	0BF1	A1_2	-0.31903
FORA	21	0BF1	A1_3	-0.702365
FORA	31	0BF1	A1_4	0.584225
FORA	41	0BF1	A1_5	-12.1062
FORA	1	0BF1	A1_1	-0.590889
FORA	11	0BF1	A1_2	-0.423485
FORA	21	0BF1	A1_3	-1.51436
FORA	31	0BF1	A1_4	0.946766
FORA	41	0BF1	A1_5	-13.8651
FORA	1	0BF1	A1_1	-0.136142
FORA	11	0BF1	A1_2	-0.0697312
FORA	21	0BF1	A1_3	-1.42554
FORA	31	0BF1	A1_4	0.30775
FORA	41	0BF1	A1_5	-12.188
FORA	1	0BF1	A1_1	-0.916864
FORA	11	0BF1	A1_2	0.125851
FORA	21	0BF1	A1_3	-1.00956
FORA	31	0BF1	A1_4	-0.0182463
FORA	41	0BF1	A1_5	-13.8993
FORA	1	0BF1	A1_1	-2.56523
FORA	11	0BF1	A1_2	0.365727
FORA	21	0BF1	A1_3	-0.998351
FORA	31	0BF1	A1_4	0.0891491
FORA	41	0BF1	A1_5	-11.9171
FORA	1	0BF1	A1_1	-2.32929
FORA	11	0BF1	A1_2	0.0816622
FORA	21	0BF1	A1_3	-1.32671
FORA	31	0BF1	A1_4	-0.373361
FORA	41	0BF1	A1_5	-14.6485
FORA	1	0BF1	A1_1	-2.62909
FORA	11	0BF1	A1_2	0.28723
FORA	21	0BF1	A1_3	-7.37776
FORA	31	0BF1	A1_4	0.512931
FORA	41	0BF1	A1_5	-16.9295
FORA	1	0BF1	A1_1	-1.97879
FORA	11	0BF1	A1_2	0.255563
FORA	21	0BF1	A1_3	-6.90764
FORA	31	0BF1	A1_4	0.0274568
FORA	41	0BF1	A1_5	-13.0077
FORA	1	0BF1	A1_1	-1.79799
FORA	11	0BF1	A1_2	0.286848
FORA	21	0BF1	A1_3	-7.49403
FORA	31	0BF1	A1_4	0.0966668
FORA	41	0BF1	A1_5	-11.9693
FORA	1	0BF1	A1_1	-1.79609
FORA	11	0BF1	A1_2	0.338278
FORA	21	0BF1	A1_3	-7.67007
FORA	31	0BF1	A1_4	0.297182
FORA	41	0BF1	A1_5	-11.9937
FORA	1	0BF1	A1_1	-1.37286
FORA	11	0BF1	A1_2	0.279494
FORA	21	0BF1	A1_3	-7.73978
FORA	31	0BF1	A1_4	0.218637
FORA	41	0BF1	A1_5	-12.3412
FORA	1	0BF1	A1_1	-1.94678
FORA	11	0BF1	A1_2	-0.275407
FORA	21	0BF1	A1_3	-7.33912
FORA	31	0BF1	A1_4	0.233768
FORA	41	0BF1	A1_5	-12.2898
FORA	1	0BF1	A1_1	-0.972457
FORA	11	0BF1	A1_2	-0.306435
FORA	21	0BF1	A1_3	-7.16873
FORA	31	0BF1	A1_4	1.24548
FORA	41	0BF1	A1_5	-12.0196
FORA	1	0BF1	A1_1	-1.8424
FORA	11	0BF1	A1_2	-0.340859
FORA	21	0BF1	A1_3	-7.58099
FORA	31	0BF1	A1_4	0.84366
FORA	41	0BF1	A1_5	-12.0479
FORA	1	0BF1	A1_1	-1.99814
FORA	11	0BF1	A1_2	0.377006
FORA	21	0BF1	A1_3	-7.57678
FORA	31	0BF1	A1_4	1.05611
FORA	41	0BF1	A1_5	-15.7688
FORA	1	0BF1	A1_1	-1.44903
FORA	11	0BF1	A1_2	0.627906
FORA	21	0BF1	A1_3	-7.34842
FORA	31	0BF1	A1_4	-0.2062
FORA	41	0BF1	A1_5	-14.5152
FORA	1	0BF1	A1_1	-7.91657
FORA	11	0BF1	A1_2	-0.0575714
FORA	21	0BF1	A1_3	-7.61631
FORA	31	0BF1	A1_4	0.815203
FORA	41	0BF1	A1_5	-13.2467
FORA	1	0BF1	A1_1	-13.7904
FORA	11	0BF1	A1_2	0.232929
FORA	21	0BF1	A1_3	-7.52578
FORA	31	0BF1	A1_4	0.424265
FORA	41	0BF1	A1_5	-13.538
FORA	1	0BF1	A1_1	-15.6995
FORA	11	0BF1	A1_2	-0.483153
FORA	21	0BF1	A1_3	-6.86897
FORA	31	0BF1	A1_4	0.316195
FORA	41	0BF1	A1_5	-13.7172
FORA	1	0BF1	A1_1	-22.5545
FORA	11	0BF1	A1_2	0.470054
FORA	21	0BF1	A1_3	-7.5643
FORA	31	0BF1	A1_4	1.03842
FORA	41	0BF1	A1_5	-13.8668
FORA	1	0BF1	A1_1	-33.9518
FORA	11	0BF1	A1_2	0.514163
FORA	21	0BF1	A1_3	-7.41481
FORA	31	0BF1	A1_4	0.882897
FORA	41	0BF1	A1_5	-12.4978
FORA	1	0BF1	A1_1	-32.041
FORA	11	0BF1	A1_2	-0.460684
FORA	21	0BF1	A1_3	-8.17536
FORA	31	0BF1	A1_4	0.965983
FORA	41	0BF1	A1_5	-14.0609
FORA	1	0BF1	A1_1	-36.1398
FORA	11	0BF1	A1_2	0.00546622
FORA	21	0BF1	A1_3	-7.6837
FORA	31	0BF1	A1_4	-0.211631
FORA	41	0BF1	A1_5	-14.3111
FORA	1	0BF1	A1_1	-28.5811
FORA	11	0BF1	A1_2	0.0301731
FORA	21	0BF1	A1_3	-7.8941
FORA	31	0BF1	A1_4	-0.413766
FORA	41	0BF1	A1_5	-13.5878
FORA	1	0BF1	A1_1	-29.3002
FORA	11	0BF1	A1_2	0.353513
FORA	21	0BF1	A1_3	-7.93765
FORA	31	0BF1	A1_4	0.724207
FORA	41	0BF1	A1_5	-13.8205
FORA	1	0BF1	A1_1	-29.7468
FORA	11	0BF1	A1_2	0.26183
FORA	21	0BF1	A1_3	-8.2595
FORA	31	0BF1	A1_4	-0.205733
FORA	41	0BF1	A1_5	-13.7302
FORA	1	0BF1	A1_1	-44.714
FORA	11	0BF1	A1_2	0.482311
FORA	21	0BF1	A1_3	-8.44491
FORA	31	0BF1	A1_4	-0.497139
FORA	41	0BF1	A1_5	-11.7577
FORA	1	0BF1	A1_1	-43.0852
FORA	11	0BF1	A1_2	-0.0524988
FORA	21	0BF1	A1_3	-7.9641
FORA	31	0BF1	A1_4	0.435068
FORA	41	0BF1	A1_5	-15.41
FORA	1	0BF1	A1_1	-45.5685
FORA	11	0BF1	A1_2	0.202889
FORA	21	0BF1	A1_3	-7.7475
FORA	31	0BF1	A1_4	-0.0493435
FORA	41	0BF1	A1_5	-12.3298
FORA	1	0BF1	A1_1	-39.9739
FORA	11	0BF1	A1_2	-0.448975
FORA	21	0BF1	A1_3	-8.29369
FORA	31	0BF1	A1_4	0.187018
FORA	41	0BF1	A1_5	-13.9087
FORA	1	0BF1	A1_1	-37.0868
FORA	11	0BF1	A1_2	0.439167
FORA	21	0BF1	A1_3	-7.89914
FORA	31	0BF1	A1_4	0.16494
FORA	41	0BF1	A1_5	-11.8892
FORA	1	0BF1	A1_1	-34.3481
FORA	11	0BF1	A1_2	0.488735
FORA	21	0BF1	A1_3	-6.81386
FORA	31	0BF1	A1_4	-0.220664
FORA	41	0BF1	A1_5	-13.5742
FORA	1	0BF1	A1_1	-26.5297
FORA	11	0BF1	A1_2	0.0262511
FORA	21	0BF1	A1_3	-7.81396
FORA	31	0BF1	A1_4	-0.0161561
FORA	41	0BF1	A1_5	-13.4956
FORA	1	0BF1	A1_1	-41.4915
FORA	11	0BF1	A1_2	-0.576175
FORA	21	0BF1	A1_3	-7.4471
FORA	31	0BF1	A1_4	-0.0278717
FORA	41	0BF1	A1_5	-11.9816
FORA	1	0BF1	A1_1	-43.7165
FORA	11	0BF1	A1_2	-0.838024
FORA	21	0BF1	A1_3	-8.80123
FORA	31	0BF1	A1_4	0.308796
FORA	41	0BF1	A1_5	-15.0066
FORA	1	0BF1	A1_1	-43.2488
FORA	11	0BF1	A1_2	0.344964
FORA	21	0BF1	A1_3	-7.34862
FORA	31	0BF1	A1_4	0.0665707
FORA	41	0BF1	A1_5	-15.1577
FORA	1	0BF1	A1_1	-46.1029
FORA	11	0BF1	A1_2	0.121223
FORA	21	0BF1	A1_3	-7.65913
FORA	31	0BF1	A1_4	0.0997586
FORA	41	0BF1	A1_5	-15.4012
FORA	1	0BF1	A1_1	-39.9637
FORA	11	0BF1	A1_2	0.117494
FORA	21	0BF1	A1_3	-8.22312
FORA	31	0BF1	A1_4	-0.942442
FORA	41	0BF1	A1_5	-15.3089
FORA	1	0BF1	A1_1	-42.1689
FORA	11	0BF1	A1_2	0.731116
FORA	21	0BF1	A1_3	-7.90622
FORA	31	0BF1	A1_4	-0.278621
FORA	41	0BF1	A1_5	-17.6087
FORA	1	0BF1	A1_1	-42.3176
FORA	11	0BF1	A1_2	0.767491
FORA	21	0BF1	A1_3	-8.99838
FORA	31	0BF1	A1_4	-0.151672
FORA	41	0BF1	A1_5	-12.0915
FORA	1	0BF1	A1_1	-43.703
FORA	11	0BF1	A1_2	-0.209474
FORA	21	0BF1	A1_3	-11.7219
FORA	31	0BF1	A1_4	0.162196
FORA	41	0BF1	A1_5	-14.5651
FORA	1	0BF1	A1_1	-35.1918
FORA	11	0BF1	A1_2	-0.424315
FORA	21	0BF1	A1_3	-16.5173
FORA	31	0BF1	A1_4	0.691588
FORA	41	0BF1	A1_5	-12.1231
FORA	1	0BF1	A1_1	-45.5918
FORA	11	0BF1	A1_2	0.312094
FORA	21	0BF1	A1_3	-16.8977
FORA	31	0BF1	A1_4	0.999589
FORA	41	0BF1	A1_5	-13.654
FORA	1	0BF1	A1_1	-37.0426
FORA	11	0BF1	A1_2	0.640588
FORA	21	0BF1	A1_3	-13.9369
FORA	31	0BF1	A1_4	0.419906
FORA	41	0BF1	A1_5	-20.8043
FORA	1	0BF1	A1_1	-38.8926
FORA	11	0BF1	A1_2	0.0297899
FORA	21	0BF1	A1_3	-13.1026
FORA	31	0BF1	A1_4	0.848609
FORA	41	0BF1	A1_5	-17.9886
FORA	1	0BF1	A1_1	-37.8902
FORA	11	0BF1	A1_2	0.21838
FORA	21	0BF1	A1_3	-13.2484
FORA	31	0BF1	A1_4	0.957229
FORA	41	0BF1	A1_5	-17.6192
FORA	1	0BF1	A1_1	-34.2603
FORA	11	0BF1	A1_2	0.430641
FORA	21	0BF1	A1_3	-11.9013
FORA	31	0BF1	A1_4	-0.151839
FORA	41	0BF1	A1_5	-18.4238
FORA	1	0BF1	A1_1	-39.818
FORA	11	0BF1	A1_2	-0.153258
FORA	21	0BF1	A1_3	-14.4418
FORA	31	0BF1	A1_4	0.0946265
FORA	41	0BF1	A1_5	-18.9387
FORA	1	0BF1	A1_1	-32.3691
FORA	11	0BF1	A1_2	0.431522
FORA	21	0BF1	A1_3	-14.9708
FORA	31	0BF1	A1_4	0.647246
FORA	41	0BF1	A1_5	-18.534
FORA	1	0BF1	A1_1	-37.7507
FORA	11	0BF1	A1_2	0.193756
FORA	21	0BF1	A1_3	-16.558
FORA	31	0BF1	A1_4	0.258637
FORA	41	0BF1	A1_5	-19.778
FORA	1	0BF1	A1_1	-46.2646
FORA	11	0BF1	A1_2	0.433436
FORA	21	0BF1	A1_3	-17.1651
FORA	31	0BF1	A1_4	0.33835
FORA	41	0BF1	A1_5	-19.7596
FORA	1	0BF1	A1_1	-45.9884
FORA	11	0BF1	A1_2	0.150487
FORA	21	0BF1	A1_3	-14.7623
FORA	31	0BF1	A1_4	0.0294259
FORA	41	0BF1	A1_5	-19.3392
FORA	1	0BF1	A1_1	-41.73
FORA	11	0BF1	A1_2	-0.554007
FORA	21	0BF1	A1_3	-15.7529
FORA	31	0BF1	A1_4	1.42177
FORA	41	0BF1	A1_5	-19.6438
FORA	1	0BF1	A1_1	-39.6683
FORA	11	0BF1	A1_2	0.539067
FORA	21	0BF1	A1_3	-15.8627
FORA	31	0BF1	A1_4	0.346315
FORA	41	0BF1	A1_5	-19.26
FORA	1	0BF1	A1_1	-44.6405
FORA	11	0BF1	A1_2	0.302033
FORA	21	0BF1	A1_3	-17.4318
FORA	31	0BF1	A1_4	0.456413
FORA	41	0BF1	A1_5	-19.6936
FORA	1	0BF1	A1_1	-44.0368
FORA	11	0BF1	A1_2	0.350151
FORA	21	0BF1	A1_3	-18.5688
FORA	31	0BF1	A1_4	0.227994
FORA	41	0BF1	A1_5	-19.0969
FORA	1	0BF1	A1_1	-46.3217
FORA	11	0BF1	A1_2	0.444191
FORA	21	0BF1	A1_3	-16.9379
FORA	31	0BF1	A1_4	0.0225501
FORA	41	0BF1	A1_5	-19.0058
FORA	1	0BF1	A1_1	-44.3062
FORA	11	0BF1	A1_2	0.182851
FORA	21	0BF1	A1_3	-16.5649
FORA	31	0BF1	A1_4	0.568608
FORA	41	0BF1	A1_5	-16.4963
FORA	1	0BF1	A1_1	-36.3956
FORA	11	0BF1	A1_2	0.280438
FORA	21	0BF1	A1_3	-19.6148
FORA	31	0BF1	A1_4	0.571624
FORA	41	0BF1	A1_5	-15.114
FORA	1	0BF1	A1_1	-36.7133
FORA	11	0BF1	A1_2	0.419643
FORA	21	0BF1	A1_3	-19.0995
FORA	31	0BF1	A1_4	-0.165629
FORA	41	0BF1	A1_5	-12.8781
FORA	1	0BF1	A1_1	-29.2213
FORA	11	0BF1	A1_2	0.31631
FORA	21	0BF1	A1_3	-21.3729
FORA	31	0BF1	A1_4	0.213387
FORA	41	0BF1	A1_5	-14.0416
FORA	1	0BF1	A1_1	-22.1779
FORA	11	0BF1	A1_2	0.324806
FORA	21	0BF1	A1_3	-23.4157
FORA	31	0BF1	A1_4	-0.437091
FORA	41	0BF1	A1_5	-13.2704
FORA	1	0BF1	A1_1	-28.333
FORA	11	0BF1	A1_2	0.530011
FORA	21	0BF1	A1_3	-21.0872
FORA	31	0BF1	A1_4	0.355704
FORA	41	0BF1	A1_5	-12.4589
FORA	1	0BF1	A1_1	-25.9038
FORA	11	0BF1	A1_2	-0.188024
FORA	21	0BF1	A1_3	-22.5477
FORA	31	0BF1	A1_4	0.684751
FORA	41	0BF1	A1_5	-13.4569
FORA	1	0BF1	A1_1	-25.8371
FORA	11	0BF1	A1_2	0.527806
FORA	21	0BF1	A1_3	-21.6292
FORA	31	0BF1	A1_4	-0.187067
FORA	41	0BF1	A1_5	-13.3463
FORA	1	0BF1	A1_1	-29.1305
FORA	11	0BF1	A1_2	0.304457
FORA	21	0BF1	A1_3	-19.9961
FORA	31	0BF1	A1_4	0.320459
FORA	41	0BF1	A1_5	-14.0538
FORA	1	0BF1	A1_1	-40.2897
FORA	11	0BF1	A1_2	0.473572
FORA	21	0BF1	A1_3	-19.9503
FORA	31	0BF1	A1_4	-2.12219
FORA	41	0BF1	A1_5	-13.1066
FORA	1	0BF1	A1_1	-38.6125
FORA	11	0BF1	A1_2	0.499356
FORA	21	0BF1	A1_3	-22.0545
FORA	31	0BF1	A1_4	0.903111
FORA	41	0BF1	A1_5	-11.8861
FORA	1	0BF1	A1_1	-32.7775
FORA	11	0BF1	A1_2	-0.00340213
FORA	21	0BF1	A1_3	-20.7188
FORA	31	0BF1	A1_4	0.546395
FORA	41	0BF1	A1_5	-13.7505
FORA	1	0BF1	A1_1	-32.2936
FORA	11	0BF1	A1_2	-0.00564785
FORA	21	0BF1	A1_3	-23.6908
FORA	31	0BF1	A1_4	0.321125
FORA	41	0BF1	A1_5	-13.603
FORA	1	0BF1	A1_1	-38.7609
FORA	11	0BF1	A1_2	-0.124144
FORA	21	0BF1	A1_3	-20.4335
FORA	31	0BF1	A1_4	0.490146
FORA	41	0BF1	A1_5	-14.3846
FORA	1	0BF1	A1_1	-42.5159
FORA	11	0BF1	A1_2	0.465917
FORA	21	0BF1	A1_3	-20.9513
FORA	31	0BF1	A1_4	0.791995
FORA	41	0BF1	A1_5	-14.6894
FORA	1	0BF1	A1_1	-41.966
FORA	11	0BF1	A1_2	0.0204129
FORA	21	0BF1	A1_3	-21.9496
FORA	31	0BF1	A1_4	1.07701
FORA	41	0BF1	A1_5	-15.0649
FORA	1	0BF1	A1_1	-34.1747
FORA	11	0BF1	A1_2	0.167746
FORA	21	0BF1	A1_3	-23.5434
FORA	31	0BF1	A1_4	0.760404
FORA	41	0BF1	A1_5	-14.6222
FORA	1	0BF1	A1_1	-33.0576
FORA	11	0BF1	A1_2	0.285557
FORA	21	0BF1	A1_3	-19.9782
FORA	31	0BF1	A1_4	0.819838
FORA	41	0BF1	A1_5	-15.4942
FORA	1	0BF1	A1_1	-46.1965
FORA	11	0BF1	A1_2	-0.0426166
FORA	21	0BF1	A1_3	-21.3238
FORA	31	0BF1	A1_4	0.96669
FORA	41	0BF1	A1_5	-14.9681
FORA	1	0BF1	A1_1	-45.5601
FORA	11	0BF1	A1_2	-0.309589
FORA	21	0BF1	A1_3	-21.0879
FORA	31	0BF1	A1_4	-0.825464
FORA	41	0BF1	A1_5	-15.1187
FORA	1	0BF1	A1_1	-41.9123
FORA	11	0BF1	A1_2	0.45815
FORA	21	0BF1	A1_3	-22.7363
FORA	31	0BF1	A1_4	-0.717562
FORA	41	0BF1	A1_5	-14.5278
FORA	1	0BF1	A1_1	-39.0886
FORA	11	0BF1	A1_2	0.703912
FORA	21	0BF1	A1_3	-21.0671
FORA	31	0BF1	A1_4	0.825532
FORA	41	0BF1	A1_5	-13.2959
FORA	1	0BF1	A1_1	-37.7095
FORA	11	0BF1	A1_2	0.133422
FORA	21	0BF1	A1_3	-16.3834
FORA	31	0BF1	A1_4	0.943437
FORA	41	0BF1	A1_5	-12.9153
FORA	1	0BF1	A1_1	-32.501
FORA	11	0BF1	A1_2	-0.181227
FORA	21	0BF1	A1_3	-14.6676
FORA	31	0BF1	A1_4	1.32248
FORA	41	0BF1	A1_5	-12.714
FORA	1	0BF1	A1_1	-24.1258
FORA	11	0BF1	A1_2	0.0264508
FORA	21	0BF1	A1_3	-14.5651
FORA	31	0BF1	A1_4	1.10612
FORA	41	0BF1	A1_5	-12.5708
FORA	1	0BF1	A1_1	-30.2196
FORA	11	0BF1	A1_2	0.271341
FORA	21	0BF1	A1_3	-12.867
FORA	31	0BF1	A1_4	0.802566
FORA	41	0BF1	A1_5	-12.9372
FORA	1	0BF1	A1_1	-33.6927
FORA	11	0BF1	A1_2	-0.108315
FORA	21	0BF1	A1_3	-14.0095
FORA	31	0BF1	A1_4	1.07471
FORA	41	0BF1	A1_5	-11.4928
FORA	1	0BF1	A1_1	-38.2766
FORA	11	0BF1	A1_2	0.0925739
FORA	21	0BF1	A1_3	-16.6849
FORA	31	0BF1	A1_4	0.351295
FORA	41	0BF1	A1_5	-15.2745
FORA	1	0BF1	A1_1	-43.5647
FORA	11	0BF1	A1_2	0.0166075
FORA	21	0BF1	A1_3	-15.0434
FORA	31	0BF1	A1_4	0.0144251
FORA	41	0BF1	A1_5	-15.8335
FORA	1	0BF1	A1_1	-45.8025
FORA	11	0BF1	A1_2	-0.170176
FORA	21	0BF1	A1_3	-12.1718
FORA	31	0BF1	A1_4	0.543713
FORA	41	0BF1	A1_5	-13.4181
FORA	1	0BF1	A1_1	-36.5708
FORA	11	0BF1	A1_2	0.647631
FORA	21	0BF1	A1_3	-12.9075
FORA	31	0BF1	A1_4	0.873292
FORA	41	0BF1	A1_5	-13.9288
FORA	1	0BF1	A1_1	-33.2433
FORA	11	0BF1	A1_2	0.303501
FORA	21	0BF1	A1_3	-15.1454
FORA	31	0BF1	A1_4	1.36173
FORA	41	0BF1	A1_5	-13.7343
FORA	1	0BF1	A1_1	-26.4279
FORA	11	0BF1	A1_2	0.206797
FORA	21	0BF1	A1_3	-17.566
FORA	31	0BF1	A1_4	1.59806
FORA	41	0BF1	A1_5	-15.0464
FORA	1	0BF1	A1_1	-36.8589
FORA	11	0BF1	A1_2	-0.0990465
FORA	21	0BF1	A1_3	-21.1853
FORA	31	0BF1	A1_4	0.730456
FORA	41	0BF1	A1_5	-13.9088
FORA	1	0BF1	A1_1	-40.4182
FORA	11	0BF1	A1_2	0.633887
FORA	21	0BF1	A1_3	-19.4984
FORA	31	0BF1	A1_4	0.310986
FORA	41	0BF1	A1_5	-14.7164
FORA	1	0BF1	A1_1	-40.1033
FORA	11	0BF1	A1_2	0.373839
FORA	21	0BF1	A1_3	-19.687
FORA	31	0BF1	A1_4	0.723057
FORA	41	0BF1	A1_5	-14.1112
FORA	1	0BF1	A1_1	-38.2746
FORA	11	0BF1	A1_2	-0.339585
FORA	21	0BF1	A1_3	-18.2047
FORA	31	0BF1	A1_4	0.540864
FORA	41	0BF1	A1_5	-13.9741
FORA	1	0BF1	A1_1	-32.3583
FORA	11	0BF1	A1_2	0.0432453
FORA	21	0BF1	A1_3	-18.3637
FORA	31	0BF1	A1_4	0.543818
FORA	41	0BF1	A1_5	-14.7623
FORA	1	0BF1	A1_1	-26.401
FORA	11	0BF1	A1_2	-0.0705311
FORA	21	0BF1	A1_3	-20.252
FORA	31	0BF1	A1_4	-0.546487
FORA	41	0BF1	A1_5	-14.6702
FORA	1	0BF1	A1_1	-27.1519
FORA	11	0BF1	A1_2	-0.139957
FORA	21	0BF1	A1_3	-23.2423
FORA	31	0BF1	A1_4	0.530019
FORA	41	0BF1	A1_5	-15.5903
FORA	1	0BF1	A1_1	-28.2628
FORA	11	0BF1	A1_2	-0.0534546
FORA	21	0BF1	A1_3	-21.0771
FORA	31	0BF1	A1_4	0.627929
FORA	41	0BF1	A1_5	-14.6688
FORA	1	0BF1	A1_1	-26.8456
FORA	11	0BF1	A1_2	0.0903296
FORA	21	0BF1	A1_3	-22.0321
FORA	31	0BF1	A1_4	1.06706
FORA	41	0BF1	A1_5	-13.8346
FORA	1	0BF1	A1_1	-26.3496
FORA	11	0BF1	A1_2	0.0608011
FORA	21	0BF1	A1_3	-21.6741
FORA	31	0BF1	A1_4	-1.73428
FORA	41	0BF1	A1_5	-14.5502
FORA	1	0BF1	A1_1	-26.8895
FORA	11	0BF1	A1_2	0.0402588
FORA	21	0BF1	A1_3	-20.6843
FORA	31	0BF1	A1_4	-1.84274
FORA	41	0BF1	A1_5	-14.8907
FORA	1	0BF1	A1_1	-29.0942
FORA	11	0BF1	A1_2	0.245841
FORA	21	0BF1	A1_3	-25.0831
FORA	31	0BF1	A1_4	0.625865
FORA	41	0BF1	A1_5	-15.1898
FORA	1	0BF1	A1_1	-27.8979
FORA	11	0BF1	A1_2	0.452336
FORA	21	0BF1	A1_3	-22.0897
FORA	31	0BF1	A1_4	0.369577
FORA	41	0BF1	A1_5	-15.603
FORA	1	0BF1	A1_1	-26.0727
FORA	11	0BF1	A1_2	0.205047
FORA	21	0BF1	A1_3	-21.72
FORA	31	0BF1	A1_4	0.905173
FORA	41	0BF1	A1_5	-15.293
FORA	1	0BF1	A1_1	-26.167
FORA	11	0BF1	A1_2	0.492952
FORA	21	0BF1	A1_3	-20.2806
FORA	31	0BF1	A1_4	0.595897
FORA	41	0BF1	A1_5	-15.1068
FORA	1	0BF1	A1_1	-26.348
FORA	11	0BF1	A1_2	-0.109419
FORA	21	0BF1	A1_3	-20.2753
FORA	31	0BF1	A1_4	1.52301
FORA	41	0BF1	A1_5	-15.2151
FORA	1	0BF1	A1_1	-27.219
FORA	11	0BF1	A1_2	0.206033
FORA	21	0BF1	A1_3	-23.1355
FORA	31	0BF1	A1_4	1.08289
FORA	41	0BF1	A1_5	-15.4478
FORA	1	0BF1	A1_1	-27.7678
FORA	11	0BF1	A1_2	0.807001
FORA	21	0BF1	A1_3	-20.9006
FORA	31	0BF1	A1_4	0.267752
FORA	41	0BF1	A1_5	-15.7416
FORA	1	0BF1	A1_1	-27.5053
FORA	11	0BF1	A1_2	-0.436194
FORA	21	0BF1	A1_3	-22.1819
FORA	31	0BF1	A1_4	0.649085
FORA	41	0BF1	A1_5	-15.3278
FORA	1	0BF1	A1_1	-27.8588
FORA	11	0BF1	A1_2	0.0376239
FORA	21	0BF1	A1_3	-21.8348
FORA	31	0BF1	A1_4	0.299434
FORA	41	0BF1	A1_5	-15.5518
FORA	1	0BF1	A1_1	-27.8701
FORA	11	0BF1	A1_2	-0.13168
FORA	21	0BF1	A1_3	-21.3724
FORA	31	0BF1	A1_4	-0.667462
FORA	41	0BF1	A1_5	-14.2777
FORA	1	0BF1	A1_1	-25.2662
FORA	11	0BF1	A1_2	0.0158165
FORA	21	0BF1	A1_3	-21.5649
FORA	31	0BF1	A1_4	-0.394441
FORA	41	0BF1	A1_5	-15.79
FORA	1	0BF1	A1_1	-27.4207
FORA	11	0BF1	A1_2	0.588278
FORA	21	0BF1	A1_3	-21.2731
FORA	31	0BF1	A1_4	0.144277
FORA	41	0BF1	A1_5	-15.6282
FORA	1	0BF1	A1_1	-28.5485
FORA	11	0BF1	A1_2	0.0715067
FORA	21	0BF1	A1_3	-22.0592
FORA	31	0BF1	A1_4	-0.367825
FORA	41	0BF1	A1_5	-15.55
FORA	1	0BF1	A1_1	-26.1856
FORA	11	0BF1	A1_2	0.477026
FORA	21	0BF1	A1_3	-21.9751
FORA	31	0BF1	A1_4	-0.656924
FORA	41	0BF1	A1_5	-14.9706
FORA	1	0BF1	A1_1	-28.7226
FORA	11	0BF1	A1_2	0.144174
FORA	21	0BF1	A1_3	-31.8986
FORA	31	0BF1	A1_4	-0.353862
FORA	41	0BF1	A1_5	-14.71
FORA	1	0BF1	A1_1	-32.8457
FORA	11	0BF1	A1_2	0.212902
FORA	21	0BF1	A1_3	-40.4651
FORA	31	0BF1	A1_4	-0.107732
FORA	41	0BF1	A1_5	-15.6112
FORA	1	0BF1	A1_1	-33.6943
FORA	11	0BF1	A1_2	0.477068
FORA	21	0BF1	A1_3	-24.4389
FORA	31	0BF1	A1_4	-0.0340237
FORA	41	0BF1	A1_5	-15.3957
FORA	1	0BF1	A1_1	-25.0748
FORA	11	0BF1	A1_2	-0.0692211
FORA	21	0BF1	A1_3	-36.4998
FORA	31	0BF1	A1_4	-0.17873
FORA	41	0BF1	A1_5	-14.3164
FORA	1	0BF1	A1_1	-24.9059
FORA	11	0BF1	A1_2	0.38271
FORA	21	0BF1	A1_3	-33.5859
FORA	31	0BF1	A1_4	-0.679598
FORA	41	0BF1	A1_5	-15.4261
FORA	1	0BF1	A1_1	-25.4952
FORA	11	0BF1	A1_2	0.269597
FORA	21	0BF1	A1_3	-34.5235
FORA	31	0BF1	A1_4	-0.14435
FORA	41	0BF1	A1_5	-15.1041
FORA	1	0BF1	A1_1	-27.7075
FORA	11	0BF1	A1_2	-0.644455
FORA	21	0BF1	A1_3	-34.5201
FORA	31	0BF1	A1_4	-0.157408
FORA	41	0BF1	A1_5	-14.5663
FORA	1	0BF1	A1_1	-23.0815
FORA	11	0BF1	A1_2	0.484108
FORA	21	0BF1	A1_3	-25.8291
FORA	31	0BF1	A1_4	-0.406728
FORA	41	0BF1	A1_5	-15.5266
FORA	1	0BF1	A1_1	-24.4232
FORA	11	0BF1	A1_2	0.314009
FORA	21	0BF1	A1_3	-25.186
FORA	31	0BF1	A1_4	0.214359
FORA	41	0BF1	A1_5	-15.063
FORA	1	0BF1	A1_1	-29.7845
FORA	11	0BF1	A1_2	0.580281
FORA	21	0BF1	A1_3	-24.8104
FORA	31	0BF1	A1_4	0.468873
FORA	41	0BF1	A1_5	-15.9178
FORA	1	0BF1	A1_1	-40.5775
FORA	11	0BF1	A1_2	-0.368901
FORA	21	0BF1	A1_3	-26.686
FORA	31	0BF1	A1_4	-0.317069
FORA	41	0BF1	A1_5	-15.3543
FORA	1	0BF1	A1_1	-32.9658
FORA	11	0BF1	A1_2	-0.181222
FORA	21	0BF1	A1_3	-26.8914
FORA	31	0BF1	A1_4	-0.138652
FORA	41	0BF1	A1_5	-15.3248
FORA	1	0BF1	A1_1	-30.4182
FORA	11	0BF1	A1_2	-0.482543
FORA	21	0BF1	A1_3	-26.4999
FORA	31	0BF1	A1_4	-0.62867
FORA	41	0BF1	A1_5	-15.6166
FORA	1	0BF1	A1_1	-28.0907
FORA	11	0BF1	A1_2	0.10653
FORA	21	0BF1	A1_3	-25.8343
FORA	31	0BF1	A1_4	-0.468813
FORA	41	0BF1	A1_5	-15.452
FORA	1	0BF1	A1_1	-31.2284
FORA	11	0BF1	A1_2	-0.139028
FORA	21	0BF1	A1_3	-25.953
FORA	31	0BF1	A1_4	-0.494546
FORA	41	0BF1	A1_5	-15.3018
FORA	1	0BF1	A1_1	-29.3161
FORA	11	0BF1	A1_2	0.174985
FORA	21	0BF1	A1_3	-25.0563
FORA	31	0BF1	A1_4	0.256108
FORA	41	0BF1	A1_5	-14.4112
FORA	1	0BF1	A1_1	-31.9421
FORA	11	0BF1	A1_2	0.136392
FORA	21	0BF1	A1_3	-25.6824
FORA	31	0BF1	A1_4	-0.25396
FORA	41	0BF1	A1_5	-15.3298
FORA	1	0BF1	A1_1	-35.256
FORA	11	0BF1	A1_2	0.243617
FORA	21	0BF1	A1_3	-25.2532
FORA	31	0BF1	A1_4	0.230853
FORA	41	0BF1	A1_5	-15.2674
FORA	1	0BF1	A1_1	-41.2189
FORA	11	0BF1	A1_2	-0.111427
FORA	21	0BF1	A1_3	-27.7588
FORA	31	0BF1	A1_4	-0.544923
FORA	41	0BF1	A1_5	-14.3968
FORA	1	0BF1	A1_1	-37.3219
FORA	11	0BF1	A1_2	-0.188404
FORA	21	0BF1	A1_3	-33.516
FORA	31	0BF1	A1_4	-0.408602
FORA	41	0BF1	A1_5	-14.3764
FORA	1	0BF1	A1_1	-38.6389
FORA	11	0BF1	A1_2	-0.583162
FORA	21	0BF1	A1_3	-27.6832
FORA	31	0BF1	A1_4	-0.468814
FORA	41	0BF1	A1_5	-15.1427
FORA	1	0BF1	A1_1	-46.384
FORA	11	0BF1	A1_2	-0.0239089
FORA	21	0BF1	A1_3	-36.1179
FORA	31	0BF1	A1_4	0.177278
FORA	41	0BF1	A1_5	-14.5184
FORA	1	0BF1	A1_1	-44.0424
FORA	11	0BF1	A1_2	-0.246361
FORA	21	0BF1	A1_3	-42.6012
FORA	31	0BF1	A1_4	-0.973532
FORA	41	0BF1	A1_5	-15.2658
FORA	1	0BF1	A1_1	-36.0313
FORA	11	0BF1	A1_2	-0.234783
FORA	21	0BF1	A1_3	-45.5223
FORA	31	0BF1	A1_4	-0.712731
FORA	41	0BF1	A1_5	-15.0498
FORA	1	0BF1	A1_1	-40.678
FORA	11	0BF1	A1_2	-0.124872
FORA	21	0BF1	A1_3	-44.2442
FORA	31	0BF1	A1_4	-0.230661
FORA	41	0BF1	A1_5	-15.1314
FORA	1	0BF1	A1_1	-41.6954
FORA	11	0BF1	A1_2	-0.281462
FORA	21	0BF1	A1_3	-29.7007
FORA	31	0BF1	A1_4	0.046925
FORA	41	0BF1	A1_5	-15.4532
FORA	1	0BF1	A1_1	-41.4701
FORA	11	0BF1	A1_2	-0.542402
FORA	21	0BF1	A1_3	-31.9603
FORA	31	0BF1	A1_4	-0.317331
FORA	41	0BF1	A1_5	-15.307
FORA	1	0BF1	A1_1	-38.0272
FORA	11	0BF1	A1_2	-0.410107
FORA	21	0BF1	A1_3	-31.5009
FORA	31	0BF1	A1_4	-0.192156
FORA	41	0BF1	A1_5	-14.6682
FORA	1	0BF1	A1_1	-39.8221
FORA	11	0BF1	A1_2	-0.837927
FORA	21	0BF1	A1_3	-27.7182
FORA	31	0BF1	A1_4	0.507571
FORA	41	0BF1	A1_5	-15.1035
FORA	1	0BF1	A1_1	-40.4686
FORA	11	0BF1	A1_2	-0.23083
FORA	21	0BF1	A1_3	-34.9369
FORA	31	0BF1	A1_4	-0.470968
FORA	41	0BF1	A1_5	-15.8307
FORA	1	0BF1	A1_1	-46.1647
FORA	11	0BF1	A1_2	-0.181533
FORA	21	0BF1	A1_3	-42.5855
FORA	31	0BF1	A1_4	-0.252328
FORA	41	0BF1	A1_5	-14.9564
FORA	1	0BF1	A1_1	-46.4924
FORA	11	0BF1	A1_2	-0.041208
FORA	21	0BF1	A1_3	-28.6901
FORA	31	0BF1	A1_4	-0.166093
FORA	41	0BF1	A1_5	-14.8134
FORA	1	0BF1	A1_1	-41.3308
FORA	11	0BF1	A1_2	0.90693
FORA	21	0BF1	A1_3	-44.4738
FORA	31	0BF1	A1_4	-0.0589682
FORA	41	0BF1	A1_5	-15.1238
FORA	1	0BF1	A1_1	-24.5807
FORA	11	0BF1	A1_2	-0.14686
FORA	21	0BF1	A1_3	-38.1826
FORA	31	0BF1	A1_4	-0.0736626
FORA	41	0BF1	A1_5	-14.7674
FORA	1	0BF1	A1_1	-39.4436
FORA	11	0BF1	A1_2	-0.58726
FORA	21	0BF1	A1_3	-34.9272
FORA	31	0BF1	A1_4	-0.172156
FORA	41	0BF1	A1_5	-15.316
FORA	1	0BF1	A1_1	-42.7356
FORA	11	0BF1	A1_2	-0.343981
FORA	21	0BF1	A1_3	-37.8316
FORA	31	0BF1	A1_4	-0.168859
FORA	41	0BF1	A1_5	-15.2923
FORA	1	0BF1	A1_1	-30.9201
FORA	11	0BF1	A1_2	0.0300715
FORA	21	0BF1	A1_3	-45.3574
FORA	31	0BF1	A1_4	-0.0931259
FORA	41	0BF1	A1_5	-14.8863
FORA	1	0BF1	A1_1	-35.5198
FORA	11	0BF1	A1_2	-0.25099
FORA	21	0BF1	A1_3	-31.1578
FORA	31	0BF1	A1_4	-0.0196623
FORA	41	0BF1	A1_5	-15.2094
FORA	1	0BF1	A1_1	-42.7573
FORA	11	0BF1	A1_2	0.236966
FORA	21	0BF1	A1_3	-39.8055
FORA	31	0BF1	A1_4	-0.428949
FORA	41	0BF1	A1_5	-15.5606
FORA	1	0BF1	A1_1	-38.6715
FORA	11	0BF1	A1_2	-0.325427
FORA	21	0BF1	A1_3	-44.9782
FORA	31	0BF1	A1_4	-0.0986793
FORA	41	0BF1	A1_5	-15.4126
FORA	1	0BF1	A1_1	-33.9547
FORA	11	0BF1	A1_2	-0.495763
FORA	21	0BF1	A1_3	-32.5729
FORA	31	0BF1	A1_4	0.16759
FORA	41	0BF1	A1_5	-14.9251
FORA	1	0BF1	A1_1	-45.2041
FORA	11	0BF1	A1_2	-0.0219251
FORA	21	0BF1	A1_3	-40.8805
FORA	31	0BF1	A1_4	1.3902
FORA	41	0BF1	A1_5	-14.7916
FORA	1	0BF1	A1_1	-42.6406
FORA	11	0BF1	A1_2	0.366259
FORA	21	0BF1	A1_3	-39.7337
FORA	31	0BF1	A1_4	-1.0166
FORA	41	0BF1	A1_5	-14.4674
FORA	1	0BF1	A1_1	-35.012
FORA	11	0BF1	A1_2	-0.224613
FORA	21	0BF1	A1_3	-36.1161
FORA	31	0BF1	A1_4	-1.79162
FORA	41	0BF1	A1_5	-15.2768
FORA	1	0BF1	A1_1	-23.4562
FORA	11	0BF1	A1_2	-0.334607
FORA	21	0BF1	A1_3	-26.1453
FORA	31	0BF1	A1_4	-0.776964
FORA	41	0BF1	A1_5	-15.9238
FORA	1	0BF1	A1_1	-29.0191
FORA	11	0BF1	A1_2	-0.183539
FORA	21	0BF1	A1_3	-43.84
FORA	31	0BF1	A1_4	-0.220679
FORA	41	0BF1	A1_5	-14.3022
FORA	1	0BF1	A1_1	-32.5008
FORA	11	0BF1	A1_2	-0.417955
FORA	21	0BF1	A1_3	-34.2015
FORA	31	0BF1	A1_4	0.850509
FORA	41	0BF1	A1_5	-14.8475
FORA	1	0BF1	A1_1	-42.3921
FORA	11	0BF1	A1_2	-0.182659
FORA	21	0BF1	A1_3	-38.8831
FORA	31	0BF1	A1_4	0.966715
FORA	41	0BF1	A1_5	-14.8125
FORA	1	0BF1	A1_1	-35.6102
FORA	11	0BF1	A1_2	-0.591224
FORA	21	0BF1	A1_3	-45.363
FORA	31	0BF1	A1_4	1.12195
FORA	41	0BF1	A1_5	-15.2342
FORA	1	0BF1	A1_1	-41.4817
FORA	11	0BF1	A1_2	0.601001
FORA	21	0BF1	A1_3	-40.0942
FORA	31	0BF1	A1_4	0.0700357
FORA	41	0BF1	A1_5	-15.3417
FORA	1	0BF1	A1_1	-40.4337
FORA	11	0BF1	A1_2	0.00196443
FORA	21	0BF1	A1_3	-35.5816
FORA	31	0BF1	A1_4	0.836873
FORA	41	0BF1	A1_5	-15.0759
FORA	1	0BF1	A1_1	-41.7414
FORA	11	0BF1	A1_2	-0.328106
FORA	21	0BF1	A1_3	-31.6353
FORA	31	0BF1	A1_4	-1.80335
FORA	41	0BF1	A1_5	-16.2477
FORA	1	0BF1	A1_1	-32.0738
FORA	11	0BF1	A1_2	0.0598709
FORA	21	0BF1	A1_3	-24.9402
FORA	31	0BF1	A1_4	1.26081
FORA	41	0BF1	A1_5	-14.9353
FORA	1	0BF1	A1_1	-24.7461
FORA	11	0BF1	A1_2	-0.600954
FORA	21	0BF1	A1_3	-26.7988
FORA	31	0BF1	A1_4	0.534495
FORA	41	0BF1	A1_5	-15.0296
FORA	1	0BF1	A1_1	-21.9683
FORA	11	0BF1	A1_2	-0.381748
FORA	21	0BF1	A1_3	-29.0479
FORA	31	0BF1	A1_4	1.08816
FORA	41	0BF1	A1_5	-14.6885
FORA	1	0BF1	A1_1	-23.209
FORA	11	0BF1	A1_2	-0.117988
FORA	21	0BF1	A1_3	-25.597
FORA	31	0BF1	A1_4	0.509931
FORA	41	0BF1	A1_5	-14.7083
FORA	1	0BF1	A1_1	-23.5983
FORA	11	0BF1	A1_2	-0.512284
FORA	21	0BF1	A1_3	-25.1609
FORA	31	0BF1	A1_4	0.448953
FORA	41	0BF1	A1_5	-15.2947
FORA	1	0BF1	A1_1	-20.0589
FORA	11	0BF1	A1_2	-0.38718
FORA	21	0BF1	A1_3	-26.7959
FORA	31	0BF1	A1_4	0.339374
FORA	41	0BF1	A1_5	-14.6755
FORA	1	0BF1	A1_1	-31.7079
FORA	11	0BF1	A1_2	-0.601243
FORA	21	0BF1	A1_3	-28.7987
FORA	31	0BF1	A1_4	0.607906
FORA	41	0BF1	A1_5	-15.068
FORA	1	0BF1	A1_1	-38.4224
FORA	11	0BF1	A1_2	-0.466115
FORA	21	0BF1	A1_3	-41.9616
FORA	31	0BF1	A1_4	0.673154
FORA	41	0BF1	A1_5	-15.1861
FORA	1	0BF1	A1_1	-38.5116
FORA	11	0BF1	A1_2	-0.887292
FORA	21	0BF1	A1_3	-36.2507
FORA	31	0BF1	A1_4	0.973052
FORA	41	0BF1	A1_5	-15.6984
FORA	1	0BF1	A1_1	-46.1685
FORA	11	0BF1	A1_2	0.13644
FORA	21	0BF1	A1_3	-30.8003
FORA	31	0BF1	A1_4	0.448928
FORA	41	0BF1	A1_5	-15.6527
FORA	1	0BF1	A1_1	-33.7768
FORA	11	0BF1	A1_2	-0.47019
FORA	21	0BF1	A1_3	-23.5512
FORA	31	0BF1	A1_4	0.506793
FORA	41	0BF1	A1_5	-14.764
FORA	1	0BF1	A1_1	-28.8078
FORA	11	0BF1	A1_2	-0.701951
FORA	21	0BF1	A1_3	-25.9677
FORA	31	0BF1	A1_4	0.551775
FORA	41	0BF1	A1_5	-14.1619
FORA	1	0BF1	A1_1	-37.6633
FORA	11	0BF1	A1_2	-0.749804
FORA	21	0BF1	A1_3	-34.4293
FORA	31	0BF1	A1_4	0.719046
FORA	41	0BF1	A1_5	-14.9944
FORA	1	0BF1	A1_1	-30.2874
FORA	11	0BF1	A1_2	-0.239967
FORA	21	0BF1	A1_3	-40.678
FORA	31	0BF1	A1_4	-0.299328
FORA	41	0BF1	A1_5	-14.9419
FORA	1	0BF1	A1_1	-39.3294
FORA	11	0BF1	A1_2	-0.35289
FORA	21	0BF1	A1_3	-40.1904
FORA	31	0BF1	A1_4	0.304594
FORA	41	0BF1	A1_5	-14.8619
FORA	1	0BF1	A1_1	-45.7501
FORA	11	0BF1	A1_2	0.114339
FORA	21	0BF1	A1_3	-32.6048
FORA	31	0BF1	A1_4	0.186378
FORA	41	0BF1	A1_5	-15.4836
FORA	1	0BF1	A1_1	-41.6445
FORA	11	0BF1	A1_2	-0.236356
FORA	21	0BF1	A1_3	-39.8807
FORA	31	0BF1	A1_4	0.389682
FORA	41	0BF1	A1_5	-15.1808
FORA	1	0BF1	A1_1	-39.2411
FORA	11	0BF1	A1_2	-0.340548
FORA	21	0BF1	A1_3	-46.5571
FORA	31	0BF1	A1_4	0.609302
FORA	41	0BF1	A1_5	-15.5372
FORA	1	0BF1	A1_1	-32.9825
FORA	11	0BF1	A1_2	-0.20862
FORA	21	0BF1	A1_3	-44.5064
FORA	31	0BF1	A1_4	0.885224
FORA	41	0BF1	A1_5	-15.0574
FORA	1	0BF1	A1_1	-24.4133
FORA	11	0BF1	A1_2	-0.603529
FORA	21	0BF1	A1_3	-37.0534
FORA	31	0BF1	A1_4	0.626176
FORA	41	0BF1	A1_5	-14.8763
FORA	1	0BF1	A1_1	-24.5209
FORA	11	0BF1	A1_2	-0.51524
FORA	21	0BF1	A1_3	-39.8043
FORA	31	0BF1	A1_4	0.0934588
FORA	41	0BF1	A1_5	-15.3263
FORA	1	0BF1	A1_1	-23.8473
FORA	11	0BF1	A1_2	-0.285841
FORA	21	0BF1	A1_3	-35.8624
FORA	31	0BF1	A1_4	1.05926
FORA	41	0BF1	A1_5	-14.5111
FORA	1	0BF1	A1_1	-38.6445
FORA	11	0BF1	A1_2	0.305455
FORA	21	0BF1	A1_3	-40.5041
FORA	31	0BF1	A1_4	0.631747
FORA	41	0BF1	A1_5	-14.2757
FORA	1	0BF1	A1_1	-43.1939
FORA	11	0BF1	A1_2	-0.546767
FORA	21	0BF1	A1_3	-39.7056
FORA	31	0BF1	A1_4	0.586396
FORA	41	0BF1	A1_5	-15.6105
FORA	1	0BF1	A1_1	-44.1
FORA	11	0BF1	A1_2	-0.2874
FORA	21	0BF1	A1_3	-42.9101
FORA	31	0BF1	A1_4	-0.0374437
FORA	41	0BF1	A1_5	-14.706
FORA	1	0BF1	A1_1	-44.0156
FORA	11	0BF1	A1_2	-0.392818
FORA	21	0BF1	A1_3	-41.6635
FORA	31	0BF1	A1_4	0.0290528
FORA	41	0BF1	A1_5	-15.6854
FORA	1	0BF1	A1_1	-38.0124
FORA	11	0BF1	A1_2	-0.20501
FORA	21	0BF1	A1_3	-37.9628
FORA	31	0BF1	A1_4	0.41481
FORA	41	0BF1	A1_5	-14.776
FORA	1	0BF1	A1_1	-37.9798
FORA	11	0BF1	A1_2	-0.308681
FORA	21	0BF1	A1_3	-29.9157
FORA	31	0BF1	A1_4	0.450629
FORA	41	0BF1	A1_5	-15.2295
FORA	1	0BF1	A1_1	-41.9465
FORA	11	0BF1	A1_2	-0.122075
FORA	21	0BF1	A1_3	-25.7496
FORA	31	0BF1	A1_4	-0.0725293
FORA	41	0BF1	A1_5	-15.6267
FORA	1	0BF1	A1_1	-42.585
FORA	11	0BF1	A1_2	-0.0357301
FORA	21	0BF1	A1_3	-29.8363
FORA	31	0BF1	A1_4	0.721682
FORA	41	0BF1	A1_5	-15.7484
FORA	1	0BF1	A1_1	-40.6062
FORA	11	0BF1	A1_2	-0.201096
FORA	21	0BF1	A1_3	-30.7942
FORA	31	0BF1	A1_4	0.63026
FORA	41	0BF1	A1_5	-16.3397
FORA	1	0BF1	A1_1	-40.1643
FORA	11	0BF1	A1_2	-0.022614
FORA	21	0BF1	A1_3	-31.9004
FORA	31	0BF1	A1_4	0.584194
FORA	41	0BF1	A1_5	-14.5923
FORA	1	0BF1	A1_1	-42.0879
FORA	11	0BF1	A1_2	-0.514696
FORA	21	0BF1	A1_3	-28.9585
FORA	31	0BF1	A1_4	0.424135
FORA	41	0BF1	A1_5	-15.408
FORA	1	0BF1	A1_1	-38.3317
FORA	11	0BF1	A1_2	0.125707
FORA	21	0BF1	A1_3	-29.9849
FORA	31	0BF1	A1_4	0.0353647
FORA	41	0BF1	A1_5	-16.1786
FORA	1	0BF1	A1_1	-38.7167
FORA	11	0BF1	A1_2	-0.325635
FORA	21	0BF1	A1_3	-34.2265
FORA	31	0BF1	A1_4	-0.286919
FORA	41	0BF1	A1_5	-14.7608
FORA	1	0BF1	A1_1	-45.9764
FORA	11	0BF1	A1_2	-1.16449
FORA	21	0BF1	A1_3	-42.2885
FORA	31	0BF1	A1_4	0.136296
FORA	41	0BF1	A1_5	-15.8638
FORA	1	0BF1	A1_1	-36.7159
FORA	11	0BF1	A1_2	-0.714857
FORA	21	0BF1	A1_3	-40.3865
FORA	31	0BF1	A1_4	0.459388
FORA	41	0BF1	A1_5	-16.0732
FORA	1	0BF1	A1_1	-35.7206
FORA	11	0BF1	A1_2	-0.215246
FORA	21	0BF1	A1_3	-44.8676
FORA	31	0BF1	A1_4	0.746781
FORA	41	0BF1	A1_5	-15.6482
FORA	1	0BF1	A1_1	-37.705
FORA	11	0BF1	A1_2	0.0647636
FORA	21	0BF1	A1_3	-36.6667
FORA	31	0BF1	A1_4	0.661962
FORA	41	0BF1	A1_5	-14.8421
FORA	1	0BF1	A1_1	-30.5362
FORA	11	0BF1	A1_2	-0.606368
FORA	21	0BF1	A1_3	-31.8178
FORA	31	0BF1	A1_4	1.49367
FORA	41	0BF1	A1_5	-14.5967
FORA	1	0BF1	A1_1	-34.714
FORA	11	0BF1	A1_2	-0.652524
FORA	21	0BF1	A1_3	-25.599
FORA	31	0BF1	A1_4	0.521032
FORA	41	0BF1	A1_5	-15.4811
FORA	1	0BF1	A1_1	-35.0888
FORA	11	0BF1	A1_2	-0.536851
FORA	21	0BF1	A1_3	-19.1559
FORA	31	0BF1	A1_4	-0.109945
FORA	41	0BF1	A1_5	-15.0188
FORA	1	0BF1	A1_1	-28.7467
FORA	11	0BF1	A1_2	-0.344876
FORA	21	0BF1	A1_3	-21.0375
FORA	31	0BF1	A1_4	0.572276
FORA	41	0BF1	A1_5	-14.9413
FORA	1	0BF1	A1_1	-22.656
FORA	11	0BF1	A1_2	-0.486159
FORA	21	0BF1	A1_3	-22.6698
FORA	31	0BF1	A1_4	0.368112
FORA	41	0BF1	A1_5	-15.285
FORA	1	0BF1	A1_1	-26.2598
FORA	11	0BF1	A1_2	-0.447702
FORA	21	0BF1	A1_3	-23.8332
FORA	31	0BF1	A1_4	-0.0124049
FORA	41	0BF1	A1_5	-15.4989
FORA	1	0BF1	A1_1	-26.0451
FORA	11	0BF1	A1_2	-0.544186
FORA	21	0BF1	A1_3	-23.0597
FORA	31	0BF1	A1_4	0.424988
FORA	41	0BF1	A1_5	-15.5872
FORA	1	0BF1	A1_1	-23.1533
FORA	11	0BF1	A1_2	-0.606777
FORA	21	0BF1	A1_3	-28.651
FORA	31	0BF1	A1_4	0.901358
FORA	41	0BF1	A1_5	-14.8005
FORA	1	0BF1	A1_1	-24.4983
FORA	11	0BF1	A1_2	-0.477286
FORA	21	0BF1	A1_3	-27.7174
FORA	31	0BF1	A1_4	1.34025
FORA	41	0BF1	A1_5	-14.89
FORA	1	0BF1	A1_1	-34.5182
FORA	11	0BF1	A1_2	-0.645603
FORA	21	0BF1	A1_3	-27.2649
FORA	31	0BF1	A1_4	0.902728
FORA	41	0BF1	A1_5	-14.8972
FORA	1	0BF1	A1_1	-33.4238
FORA	11	0BF1	A1_2	0.12009
FORA	21	0BF1	A1_3	-28.4062
FORA	31	0BF1	A1_4	0.930655
FORA	41	0BF1	A1_5	-15.3075
FORA	1	0BF1	A1_1	-38.7617
FORA	11	0BF1	A1_2	-0.692017
FORA	21	0BF1	A1_3	-27.4121
FORA	31	0BF1	A1_4	0.543894
FORA	41	0BF1	A1_5	-15.5638
FORA	1	0BF1	A1_1	-27.4719
FORA	11	0BF1	A1_2	-0.625206
FORA	21	0BF1	A1_3	-27.2533
FORA	31	0BF1	A1_4	0.603041
FORA	41	0BF1	A1_5	-15.4655
FORA	1	0BF1	A1_1	-44.3038
FORA	11	0BF1	A1_2	0.410103
FORA	21	0BF1	A1_3	-28.8514
FORA	31	0BF1	A1_4	0.422977
FORA	41	0BF1	A1_5	-15.4522
FORA	1	0BF1	A1_1	-39.4676
FORA	11	0BF1	A1_2	-0.818219
FORA	21	0BF1	A1_3	-36.9185
FORA	31	0BF1	A1_4	0.409796
FORA	41	0BF1	A1_5	-15.3764
FORA	1	0BF1	A1_1	-38.7479
FORA	11	0BF1	A1_2	0.199787
FORA	21	0BF1	A1_3	-43.5578
FORA	31	0BF1	A1_4	0.530848
FORA	41	0BF1	A1_5	-15.1504
FORA	1	0BF1	A1_1	-43.3123
FORA	11	0BF1	A1_2	-0.0094285
FORA	21	0BF1	A1_3	-43.7632
FORA	31	0BF1	A1_4	0.60507
FORA	41	0BF1	A1_5	-15.3215
FORA	1	0BF1	A1_1	-41.7736
FORA	11	0BF1	A1_2	-0.0450487
FORA	21	0BF1	A1_3	-44.1201
FORA	31	0BF1	A1_4	0.462067
FORA	41	0BF1	A1_5	-15.5311
FORA	1	0BF1	A1_1	-42.559
FORA	11	0BF1	A1_2	-0.372951
FORA	21	0BF1	A1_3	-45.5303
FORA	31	0BF1	A1_4	0.164151
FORA	41	0BF1	A1_5	-14.8899
FORA	1	0BF1	A1_1	-35.393
FORA	11	0BF1	A1_2	-0.194574
FORA	21	0BF1	A1_3	-40.9003
FORA	31	0BF1	A1_4	0.428704
FORA	41	0BF1	A1_5	-15.0941
FORA	1	0BF1	A1_1	-33.0612
FORA	11	0BF1	A1_2	-0.534053
FORA	21	0BF1	A1_3	-35.2542
FORA	31	0BF1	A1_4	0.25405
FORA	41	0BF1	A1_5	-14.8309
FORA	1	0BF1	A1_1	-45.0289
FORA	11	0BF1	A1_2	-0.273753
FORA	21	0BF1	A1_3	-36.0204
FORA	31	0BF1	A1_4	0.137154
FORA	41	0BF1	A1_5	-14.7427
FORA	1	0BF1	A1_1	-41.6801
FORA	11	0BF1	A1_2	-0.447863
FORA	21	0BF1	A1_3	-31.2365
FORA	31	0BF1	A1_4	0.907413
FORA	41	0BF1	A1_5	-15.2014
FORA	1	0BF1	A1_1	-41.0758
FORA	11	0BF1	A1_2	-0.429355
FORA	21	0BF1	A1_3	-38.3358
FORA	31	0BF1	A1_4	-0.205779
FORA	41	0BF1	A1_5	-14.6751
FORA	1	0BF1	A1_1	-42.9029
FORA	11	0BF1	A1_2	0.158003
FORA	21	0BF1	A1_3	-30.4903
FORA	31	0BF1	A1_4	0.587232
FORA	41	0BF1	A1_5	-14.7528
FORA	1	0BF1	A1_1	-30.6987
FORA	11	0BF1	A1_2	-0.157472
FORA	21	0BF1	A1_3	-29.1914
FORA	31	0BF1	A1_4	0.469146
FORA	41	0BF1	A1_5	-14.9301
FORA	1	0BF1	A1_1	-32.6426
FORA	11	0BF1	A1_2	-0.0851786
FORA	21	0BF1	A1_3	-46.1613
FORA	31	0BF1	A1_4	1.11744
FORA	41	0BF1	A1_5	-14.7851
FORA	1	0BF1	A1_1	-28.7597
FORA	11	0BF1	A1_2	-0.0512328
FORA	21	0BF1	A1_3	-44.4959
FORA	31	0BF1	A1_4	0.285845
FORA	41	0BF1	A1_5	-15.5736
FORA	1	0BF1	A1_1	-29.9641
FORA	11	0BF1	A1_2	-0.430381
FORA	21	0BF1	A1_3	-25.6588
FORA	31	0BF1	A1_4	0.193898
FORA	41	0BF1	A1_5	-15.3739
FORA	1	0BF1	A1_1	-28.1085
FORA	11	0BF1	A1_2	-0.448755
FORA	21	0BF1	A1_3	-20.8852
FORA	31	0BF1	A1_4	0.329322
FORA	41	0BF1	A1_5	-14.5785
FORA	1	0BF1	A1_1	-26.5015
FORA	11	0BF1	A1_2	-0.625404
FORA	21	0BF1	A1_3	-24.8583
FORA	31	0BF1	A1_4	0.483422
FORA	41	0BF1	A1_5	-15.6593
FORA	1	0BF1	A1_1	-26.8229
FORA	11	0BF1	A1_2	-0.226556
FORA	21	0BF1	A1_3	-38.9231
FORA	31	0BF1	A1_4	0.545167
FORA	41	0BF1	A1_5	-15.2999
FORA	1	0BF1	A1_1	-29.7004
FORA	11	0BF1	A1_2	-0.925666
FORA	21	0BF1	A1_3	-21.4229
FORA	31	0BF1	A1_4	0.921489
FORA	41	0BF1	A1_5	-15.5606
FORA	1	0BF1	A1_1	-41.8841
FORA	11	0BF1	A1_2	-0.104653
FORA	21	0BF1	A1_3	-28.1335
FORA	31	0BF1	A1_4	0.207566
FORA	41	0BF1	A1_5	-14.9847
FORA	1	0BF1	A1_1	-44.3402
FORA	11	0BF1	A1_2	-0.538489
FORA	21	0BF1	A1_3	-22.6211
FORA	31	0BF1	A1_4	0.229383
FORA	41	0BF1	A1_5	-14.4691
FORA	1	0BF1	A1_1	-43.0212
FORA	11	0BF1	A1_2	0.0693482
FORA	21	0BF1	A1_3	-29.073
FORA	31	0BF1	A1_4	0.444025
FORA	41	0BF1	A1_5	-14.5233
FORA	1	0BF1	A1_1	-39.576
FORA	11	0BF1	A1_2	-0.220799
FORA	21	0BF1	A1_3	-42.2106
FORA	31	0BF1	A1_4	0.66293
FORA	41	0BF1	A1_5	-14.8941
FORA	1	0BF1	A1_1	-26.8577
FORA	11	0BF1	A1_2	-0.425585
FORA	21	0BF1	A1_3	-37.1806
FORA	31	0BF1	A1_4	0.580855
FORA	41	0BF1	A1_5	-14.8381
FORA	1	0BF1	A1_1	-22.1117
FORA	11	0BF1	A1_2	-0.585542
FORA	21	0BF1	A1_3	-35.897
FORA	31	0BF1	A1_4	0.312844
FORA	41	0BF1	A1_5	-15.1643
FORA	1	0BF1	A1_1	-22.2493
FORA	11	0BF1	A1_2	0.0863798
FORA	21	0BF1	A1_3	-24.9261
FORA	31	0BF1	A1_4	1.06009
FORA	41	0BF1	A1_5	-15.3089
FORA	1	0BF1	A1_1	-39.2321
FORA	11	0BF1	A1_2	-0.624594
FORA	21	0BF1	A1_3	-34.9707
FORA	31	0BF1	A1_4	0.711746
FORA	41	0BF1	A1_5	-15.3596
FORA	1	0BF1	A1_1	-38.0327
FORA	11	0BF1	A1_2	-0.51882
FORA	21	0BF1	A1_3	-27.6652
FORA	31	0BF1	A1_4	-0.0121892
FORA	41	0BF1	A1_5	-15.446
FORA	1	0BF1	A1_1	-34.3601
FORA	11	0BF1	A1_2	-0.15795
FORA	21	0BF1	A1_3	-28.1894
FORA	31	0BF1	A1_4	0.37993
FORA	41	0BF1	A1_5	-15.324
FORA	1	0BF1	A1_1	-23.0964
FORA	11	0BF1	A1_2	-0.46878
FORA	21	0BF1	A1_3	-28.7921
FORA	31	0BF1	A1_4	0.110237
FORA	41	0BF1	A1_5	-14.7866
FORA	1	0BF1	A1_1	-22.049
FORA	11	0BF1	A1_2	-0.324033
FORA	21	0BF1	A1_3	-27.8959
FORA	31	0BF1	A1_4	0.673926
FORA	41	0BF1	A1_5	-14.496
FORA	1	0BF1	A1_1	-16.2871
FORA	11	0BF1	A1_2	-0.60088
FORA	21	0BF1	A1_3	-28.5017
FORA	31	0BF1	A1_4	0.0468302
FORA	41	0BF1	A1_5	-14.9699
FORA	1	0BF1	A1_1	-19.911
FORA	11	0BF1	A1_2	-0.308924
FORA	21	0BF1	A1_3	-26.9301
FORA	31	0BF1	A1_4	0.503693
FORA	41	0BF1	A1_5	-14.7978
FORA	1	0BF1	A1_1	-30.156
FORA	11	0BF1	A1_2	-0.640736
FORA	21	0BF1	A1_3	-33.94
FORA	31	0BF1	A1_4	0.54476
FORA	41	0BF1	A1_5	-15.0194
FORA	1	0BF1	A1_1	-39.8373
FORA	11	0BF1	A1_2	-0.730881
FORA	21	0BF1	A1_3	-36.5827
FORA	31	0BF1	A1_4	0.409407
FORA	41	0BF1	A1_5	-15.0766
FORA	1	0BF1	A1_1	-31.7345
FORA	11	0BF1	A1_2	-0.337258
FORA	21	0BF1	A1_3	-34.4152
FORA	31	0BF1	A1_4	1.18274
FORA	41	0BF1	A1_5	-14.7276
FORA	1	0BF1	A1_1	-27.9729
FORA	11	0BF1	A1_2	0.375398
FORA	21	0BF1	A1_3	-35.9801
FORA	31	0BF1	A1_4	1.00206
FORA	41	0BF1	A1_5	-15.3739
FORA	1	0BF1	A1_1	-29.6193
FORA	11	0BF1	A1_2	-0.576085
FORA	21	0BF1	A1_3	-30.726
FORA	31	0BF1	A1_4	-0.563986
FORA	41	0BF1	A1_5	-15.1116
FORA	1	0BF1	A1_1	-28.5399
FORA	11	0BF1	A1_2	-0.167752
FORA	21	0BF1	A1_3	-45.8876
FORA	31	0BF1	A1_4	0.712429
FORA	41	0BF1	A1_5	-15.1124
FORA	1	0BF1	A1_1	-39.0923
FORA	11	0BF1	A1_2	-0.359872
FORA	21	0BF1	A1_3	-41.5076
FORA	31	0BF1	A1_4	0.191231
FORA	41	0BF1	A1_5	-15.0336
FORA	1	0BF1	A1_1	-45.5491
FORA	11	0BF1	A1_2	-0.0677022
FORA	21	0BF1	A1_3	-36.8894
FORA	31	0BF1	A1_4	0.754033
FORA	41	0BF1	A1_5	-15.099
FORA	1	0BF1	A1_1	-44.5253
FORA	11	0BF1	A1_2	-0.51898
FORA	21	0BF1	A1_3	-33.4285
FORA	31	0BF1	A1_4	0.434821
FORA	41	0BF1	A1_5	-15.1909
FORA	1	0BF1	A1_1	-45.8125
FORA	11	0BF1	A1_2	-0.500147
FORA	21	0BF1	A1_3	-28.4323
FORA	31	0BF1	A1_4	0.863426
FORA	41	0BF1	A1_5	-15.2465
FORA	1	0BF1	A1_1	-45.5071
FORA	11	0BF1	A1_2	-0.0628176
FORA	21	0BF1	A1_3	-32.2678
FORA	31	0BF1	A1_4	-1.20598
FORA	41	0BF1	A1_5	-15.2743
FORA	1	0BF1	A1_1	-28.3069
FORA	11	0BF1	A1_2	0.152931
FORA	21	0BF1	A1_3	-34.0535
FORA	31	0BF1	A1_4	-1.49174
FORA	41	0BF1	A1_5	-15.8029
FORA	1	0BF1	A1_1	-21.4548
FORA	11	0BF1	A1_2	0.671928
FORA	21	0BF1	A1_3	-33.1231
FORA	31	0BF1	A1_4	-1.14059
FORA	41	0BF1	A1_5	-15.6159
FORA	1	0BF1	A1_1	-17.8377
FORA	11	0BF1	A1_2	-0.143083
FORA	21	0BF1	A1_3	-33.5593
FORA	31	0BF1	A1_4	-1.98216
FORA	41	0BF1	A1_5	-15.7933
FORA	1	0BF1	A1_1	-21.3013
FORA	11	0BF1	A1_2	-0.61765
FORA	21	0BF1	A1_3	-36.8783
FORA	31	0BF1	A1_4	-1.5835
FORA	41	0BF1	A1_5	-15.5368
FORA	1	0BF1	A1_1	-21.3973
FORA	11	0BF1	A1_2	-0.129162
FORA	21	0BF1	A1_3	-44.8606
FORA	31	0BF1	A1_4	-1.99298
FORA	41	0BF1	A1_5	-15.3842
FORA	1	0BF1	A1_1	-21.8868
FORA	11	0BF1	A1_2	-0.343207
FORA	21	0BF1	A1_3	-46.231
FORA	31	0BF1	A1_4	-1.21946
FORA	41	0BF1	A1_5	-15.2716
FORA	1	0BF1	A1_1	-19.78
FORA	11	0BF1	A1_2	-0.277641
FORA	21	0BF1	A1_3	-32.0527
FORA	31	0BF1	A1_4	-1.74317
FORA	41	0BF1	A1_5	-14.9067
FORA	1	0BF1	A1_1	-18.7483
FORA	11	0BF1	A1_2	-0.199942
FORA	21	0BF1	A1_3	-46.5526
FORA	31	0BF1	A1_4	0.0987283
FORA	41	0BF1	A1_5	-14.6595
FORA	1	0BF1	A1_1	-21.7221
FORA	11	0BF1	A1_2	-0.218324
FORA	21	0BF1	A1_3	-38.8416
FORA	31	0BF1	A1_4	0.417688
FORA	41	0BF1	A1_5	-15.4474
FORA	1	0BF1	A1_1	-21.8683
FORA	11	0BF1	A1_2	-0.756068
FORA	21	0BF1	A1_3	-41.3474
FORA	31	0BF1	A1_4	0.359115
FORA	41	0BF1	A1_5	-15.3211
FORA	1	0BF1	A1_1	-22.097
FORA	11	0BF1	A1_2	-0.461725
FORA	21	0BF1	A1_3	-28.7806
FORA	31	0BF1	A1_4	0.423208
FORA	41	0BF1	A1_5	-14.9281
FORA	1	0BF1	A1_1	-21.8808
FORA	11	0BF1	A1_2	-0.204707
FORA	21	0BF1	A1_3	-31.9277
FORA	31	0BF1	A1_4	0.665811
FORA	41	0BF1	A1_5	-14.6587
FORA	1	0BF1	A1_1	-21.7672
FORA	11	0BF1	A1_2	-0.59456
FORA	21	0BF1	A1_3	-42.6622
FORA	31	0BF1	A1_4	0.489575
FORA	41	0BF1	A1_5	-15.1865
FORA	1	0BF1	A1_1	-22.2011
FORA	11	0BF1	A1_2	0.319822
FORA	21	0BF1	A1_3	-38.5638
FORA	31	0BF1	A1_4	0.166525
FORA	41	0BF1	A1_5	-14.5317
FORA	1	0BF1	A1_1	-30.943
FORA	11	0BF1	A1_2	0.0970975
FORA	21	0BF1	A1_3	-38.0995
FORA	31	0BF1	A1_4	-0.0100649
FORA	41	0BF1	A1_5	-15.0657
FORA	1	0BF1	A1_1	-44.947
FORA	11	0BF1	A1_2	-0.680267
FORA	21	0BF1	A1_3	-44.4228
FORA	31	0BF1	A1_4	0.581317
FORA	41	0BF1	A1_5	-15.2951
FORA	1	0BF1	A1_1	-40.7974
FORA	11	0BF1	A1_2	-0.0287285
FORA	21	0BF1	A1_3	-45.229
FORA	31	0BF1	A1_4	0.571666
FORA	41	0BF1	A1_5	-15.5998
FORA	1	0BF1	A1_1	-38.68
FORA	11	0BF1	A1_2	-0.242927
FORA	21	0BF1	A1_3	-45.0457
FORA	31	0BF1	A1_4	-0.0229006
FORA	41	0BF1	A1_5	-15.2
FORA	1	0BF1	A1_1	-45.6308
FORA	11	0BF1	A1_2	-0.0162912
FORA	21	0BF1	A1_3	-32.9039
FORA	31	0BF1	A1_4	0.301845
FORA	41	0BF1	A1_5	-15.0062
FORA	1	0BF1	A1_1	-34.4737
FORA	11	0BF1	A1_2	0.560055
FORA	21	0BF1	A1_3	-34.5542
FORA	31	0BF1	A1_4	0.785023
FORA	41	0BF1	A1_5	-15.2595
FORA	1	0BF1	A1_1	-31.4981
FORA	11	0BF1	A1_2	-0.153272
FORA	21	0BF1	A1_3	-27.0132
FORA	31	0BF1	A1_4	0.27457
FORA	41	0BF1	A1_5	-15.0425
FORA	1	0BF1	A1_1	-36.5833
FORA	11	0BF1	A1_2	0.214507
FORA	21	0BF1	A1_3	-34.7643
FORA	31	0BF1	A1_4	0.134385
FORA	41	0BF1	A1_5	-14.9429
FORA	1	0BF1	A1_1	-26.3913
FORA	11	0BF1	A1_2	0.0521669
FORA	21	0BF1	A1_3	-36.4298
FORA	31	0BF1	A1_4	0.252223
FORA	41	0BF1	A1_5	-15.0959
FORA	1	0BF1	A1_1	-32.6953
FORA	11	0BF1	A1_2	-0.337118
FORA	21	0BF1	A1_3	-36.5601
FORA	31	0BF1	A1_4	-2.09954
FORA	41	0BF1	A1_5	-15.3192
FORA	1	0BF1	A1_1	-23.0436
FORA	11	0BF1	A1_2	0.508748
FORA	21	0BF1	A1_3	-44.0218
FORA	31	0BF1	A1_4	-0.725358
FORA	41	0BF1	A1_5	-15.757
FORA	1	0BF1	A1_1	-29.909
FORA	11	0BF1	A1_2	-0.0391979
FORA	21	0BF1	A1_3	-44.785
FORA	31	0BF1	A1_4	0.46721
FORA	41	0BF1	A1_5	-14.5977
FORA	1	0BF1	A1_1	-26.9605
FORA	11	0BF1	A1_2	-0.030642
FORA	21	0BF1	A1_3	-35.5463
FORA	31	0BF1	A1_4	-0.088379
FORA	41	0BF1	A1_5	-15.333
FORA	1	0BF1	A1_1	-21.9783
FORA	11	0BF1	A1_2	-0.0136218
FORA	21	0BF1	A1_3	-37.5774
FORA	31	0BF1	A1_4	-0.852573
FORA	41	0BF1	A1_5	-14.5411
FORA	1	0BF1	A1_1	-22.1752
FORA	11	0BF1	A1_2	-0.266807
FORA	21	0BF1	A1_3	-41.9411
FORA	31	0BF1	A1_4	0.237812
FORA	41	0BF1	A1_5	-14.9296
FORA	1	0BF1	A1_1	-19.4446
FORA	11	0BF1	A1_2	-0.413824
FORA	21	0BF1	A1_3	-42.158
FORA	31	0BF1	A1_4	0.480887
FORA	41	0BF1	A1_5	-15.0119
FORA	1	0BF1	A1_1	-16.9138
FORA	11	0BF1	A1_2	-0.022275
FORA	21	0BF1	A1_3	-30.9033
FORA	31	0BF1	A1_4	0.121642
FORA	41	0BF1	A1_5	-15.1712
FORA	1	0BF1	A1_1	-19.91
FORA	11	0BF1	A1_2	-0.245355
FORA	21	0BF1	A1_3	-41.0936
FORA	31	0BF1	A1_4	0.186449
FORA	41	0BF1	A1_5	-15.5012
FORA	1	0BF1	A1_1	-17.7756
FORA	11	0BF1	A1_2	0.200903
FORA	21	0BF1	A1_3	-34.7973
FORA	31	0BF1	A1_4	0.915351
FORA	41	0BF1	A1_5	-15.3825
FORA	1	0BF1	A1_1	-20.8791
FORA	11	0BF1	A1_2	-0.644908
FORA	21	0BF1	A1_3	-28.5516
FORA	31	0BF1	A1_4	-0.524976
FORA	41	0BF1	A1_5	-15.2805
FORA	1	0BF1	A1_1	-23.7795
FORA	11	0BF1	A1_2	-0.103832
FORA	21	0BF1	A1_3	-29.4866
FORA	31	0BF1	A1_4	0.286559
FORA	41	0BF1	A1_5	-14.4621
FORA	1	0BF1	A1_1	-20.3036
FORA	11	0BF1	A1_2	-0.305611
FORA	21	0BF1	A1_3	-23.4305
FORA	31	0BF1	A1_4	0.142038
FORA	41	0BF1	A1_5	-15.9725
FORA	1	0BF1	A1_1	-20.5189
FORA	11	0BF1	A1_2	-0.0902435
FORA	21	0BF1	A1_3	-24.4761
FORA	31	0BF1	A1_4	-0.0218279
FORA	41	0BF1	A1_5	-14.9673
FORA	1	0BF1	A1_1	-27.3394
FORA	11	0BF1	A1_2	-0.122846
FORA	21	0BF1	A1_3	-32.2646
FORA	31	0BF1	A1_4	0.295155
FORA	41	0BF1	A1_5	-15.5691
FORA	1	0BF1	A1_1	-24.062
FORA	11	0BF1	A1_2	-0.564975
FORA	21	0BF1	A1_3	-25.6521
FORA	31	0BF1	A1_4	0.312127
FORA	41	0BF1	A1_5	-15.1411
FORA	1	0BF1	A1_1	-20.6067
FORA	11	0BF1	A1_2	-0.313774
FORA	21	0BF1	A1_3	-24.914
FORA	31	0BF1	A1_4	0.042254
FORA	41	0BF1	A1_5	-15.0864
FORA	1	0BF1	A1_1	-21.3021
FORA	11	0BF1	A1_2	-0.766457
FORA	21	0BF1	A1_3	-24.9182
FORA	31	0BF1	A1_4	-0.0601167
FORA	41	0BF1	A1_5	-14.5426
FORA	1	0BF1	A1_1	-20.336
FORA	11	0BF1	A1_2	-0.798888
FORA	21	0BF1	A1_3	-27.1349
FORA	31	0BF1	A1_4	0.51326
FORA	41	0BF1	A1_5	-15.6374
FORA	1	0BF1	A1_1	-19.2616
FORA	11	0BF1	A1_2	0.134054
FORA	21	0BF1	A1_3	-23.0009
FORA	31	0BF1	A1_4	0.331455
FORA	41	0BF1	A1_5	-14.9497
FORA	1	0BF1	A1_1	-17.5806
FORA	11	0BF1	A1_2	-0.0975855
FORA	21	0BF1	A1_3	-27.8428
FORA	31	0BF1	A1_4	0.224784
FORA	41	0BF1	A1_5	-15.1346
FORA	1	0BF1	A1_1	-20.2189
FORA	11	0BF1	A1_2	-0.437019
FORA	21	0BF1	A1_3	-26.8515
FORA	31	0BF1	A1_4	-0.0239615
FORA	41	0BF1	A1_5	-14.6337
FORA	1	0BF1	A1_1	-19.0432
FORA	11	0BF1	A1_2	-0.438656
FORA	21	0BF1	A1_3	-24.6917
FORA	31	0BF1	A1_4	0.240367
FORA	41	0BF1	A1_5	-14.9458
FORA	1	0BF1	A1_1	-17.0524
FORA	11	0BF1	A1_2	-0.715946
FORA	21	0BF1	A1_3	-19.8995
FORA	31	0BF1	A1_4	0.457461
FORA	41	0BF1	A1_5	-15.3995
FORA	1	0BF1	A1_1	-17.2287
FORA	11	0BF1	A1_2	0.10663
FORA	21	0BF1	A1_3	-27.2297
FORA	31	0BF1	A1_4	0.443505
FORA	41	0BF1	A1_5	-14.6958
FORA	1	0BF1	A1_1	-17.462
FORA	11	0BF1	A1_2	-0.101908
FORA	21	0BF1	A1_3	-28.679
FORA	31	0BF1	A1_4	0.5835
FORA	41	0BF1	A1_5	-15.5937
FORA	1	0BF1	A1_1	-16.1495
FORA	11	0BF1	A1_2	-0.264601
FORA	21	0BF1	A1_3	-28.2892
FORA	31	0BF1	A1_4	0.696352
FORA	41	0BF1	A1_5	-15.2978
FORA	1	0BF1	A1_1	-16.9748
FORA	11	0BF1	A1_2	-0.350642
FORA	21	0BF1	A1_3	-24.7673
FORA	31	0BF1	A1_4	0.668515
FORA	41	0BF1	A1_5	-14.6934
FORA	1	0BF1	A1_1	-14.0322
FORA	11	0BF1	A1_2	-0.267716
FORA	21	0BF1	A1_3	-23.236
FORA	31	0BF1	A1_4	0.80536
FORA	41	0BF1	A1_5	-15.0865
FORA	1	0BF1	A1_1	-15.2991
FORA	11	0BF1	A1_2	-0.140524
FORA	21	0BF1	A1_3	-20.7406
FORA	31	0BF1	A1_4	0.581296
FORA	41	0BF1	A1_5	-14.7888
FORA	1	0BF1	A1_1	-16.2145
FORA	11	0BF1	A1_2	-0.270323
FORA	21	0BF1	A1_3	-18.5606
FORA	31	0BF1	A1_4	0.190091
FORA	41	0BF1	A1_5	-14.8431
FORA	1	0BF1	A1_1	-15.3371
FORA	11	0BF1	A1_2	0.347734
FORA	21	0BF1	A1_3	-21.2848
FORA	31	0BF1	A1_4	1.11681
FORA	41	0BF1	A1_5	-14.8582
FORA	1	0BF1	A1_1	-16.7216
FORA	11	0BF1	A1_2	-0.772934
FORA	21	0BF1	A1_3	-19.7108
FORA	31	0BF1	A1_4	0.6244
FORA	41	0BF1	A1_5	-14.7226
FORA	1	0BF1	A1_1	-17.7958
FORA	11	0BF1	A1_2	-0.164877
FORA	21	0BF1	A1_3	-20.2328
FORA	31	0BF1	A1_4	0.549128
FORA	41	0BF1	A1_5	-14.8389
FORA	1	0BF1	A1_1	-16.1275
FORA	11	0BF1	A1_2	-1.05159
FORA	21	0BF1	A1_3	-21.8366
FORA	31	0BF1	A1_4	-0.0518763
FORA	41	0BF1	A1_5	-15.3587
FORA	1	0BF1	A1_1	-18.1097
FORA	11	0BF1	A1_2	-0.264086
FORA	21	0BF1	A1_3	-20.1663
FORA	31	0BF1	A1_4	0.779572
FORA	41	0BF1	A1_5	-14.718
FORA	1	0BF1	A1_1	-21.9712
FORA	11	0BF1	A1_2	-0.191482
FORA	21	0BF1	A1_3	-21.9037
FORA	31	0BF1	A1_4	0.383485
FORA	41	0BF1	A1_5	-15.433
FORA	1	0BF1	A1_1	-22.8873
FORA	11	0BF1	A1_2	-0.211898
FORA	21	0BF1	A1_3	-21.259
FORA	31	0BF1	A1_4	-1.4413
FORA	41	0BF1	A1_5	-15.0771
FORA	1	0BF1	A1_1	-22.5466
FORA	11	0BF1	A1_2	-0.231355
FORA	21	0BF1	A1_3	-21.4286
FORA	31	0BF1	A1_4	-0.520073
FORA	41	0BF1	A1_5	-14.993
FORA	1	0BF1	A1_1	-26.3073
FORA	11	0BF1	A1_2	0.352907
FORA	21	0BF1	A1_3	-22.5136
FORA	31	0BF1	A1_4	-0.807621
FORA	41	0BF1	A1_5	-15.0608
FORA	1	0BF1	A1_1	-28.5512
FORA	11	0BF1	A1_2	-0.267598
FORA	21	0BF1	A1_3	-21.3589
FORA	31	0BF1	A1_4	0.26947
FORA	41	0BF1	A1_5	-14.8441
FORA	1	0BF1	A1_1	-28.7353
FORA	11	0BF1	A1_2	0.00441523
FORA	21	0BF1	A1_3	-22.0617
FORA	31	0BF1	A1_4	0.242432
FORA	41	0BF1	A1_5	-14.957
FORA	1	0BF1	A1_1	-24.8683
FORA	11	0BF1	A1_2	-0.170397
FORA	21	0BF1	A1_3	-22.7653
FORA	31	0BF1	A1_4	-2.40602
FORA	41	0BF1	A1_5	-15.6153
FORA	1	0BF1	A1_1	-22.355
FORA	11	0BF1	A1_2	-0.202217
FORA	21	0BF1	A1_3	-21.8128
FORA	31	0BF1	A1_4	0.490911
FORA	41	0BF1	A1_5	-14.7676
FORA	1	0BF1	A1_1	-23.8486
FORA	11	0BF1	A1_2	0.373734
FORA	21	0BF1	A1_3	-21.8829
FORA	31	0BF1	A1_4	0.0963117
FORA	41	0BF1	A1_5	-15.1246
FORA	1	0BF1	A1_1	-26.3664
FORA	11	0BF1	A1_2	-0.432799
FORA	21	0BF1	A1_3	-21.5944
FORA	31	0BF1	A1_4	-0.192684
FORA	41	0BF1	A1_5	-15.2397
FORA	1	0BF1	A1_1	-25.11
FORA	11	0BF1	A1_2	-0.195129
FORA	21	0BF1	A1_3	-22.5943
FORA	31	0BF1	A1_4	0.358302
FORA	41	0BF1	A1_5	-15.3835
FORA	1	0BF1	A1_1	-22.8491
FORA	11	0BF1	A1_2	-0.600495
FORA	21	0BF1	A1_3	-19.6563
FORA	31	0BF1	A1_4	0.200119
FORA	41	0BF1	A1_5	-16.0762
FORA	1	0BF1	A1_1	-23.4851
FORA	11	0BF1	A1_2	-0.0480116
FORA	21	0BF1	A1_3	-19.2313
FORA	31	0BF1	A1_4	1.10368
FORA	41	0BF1	A1_5	-15.367
FORA	1	0BF1	A1_1	-23.6545
FORA	11	0BF1	A1_2	-0.052077
FORA	21	0BF1	A1_3	-20.0588
FORA	31	0BF1	A1_4	0.731313
FORA	41	0BF1	A1_5	-15.7183
FORA	1	0BF1	A1_1	-36.9871
FORA	11	0BF1	A1_2	-0.404787
FORA	21	0BF1	A1_3	-19.9948
FORA	31	0BF1	A1_4	0.233655
FORA	41	0BF1	A1_5	-16.1406
FORA	1	0BF1	A1_1	-43.658
FORA	11	0BF1	A1_2	-0.36803
FORA	21	0BF1	A1_3	-19.3759
FORA	31	0BF1	A1_4	0.453953
FORA	41	0BF1	A1_5	-15.3312
FORA	1	0BF1	A1_1	-38.1318
FORA	11	0BF1	A1_2	-0.399877
FORA	21	0BF1	A1_3	-20.9344
FORA	31	0BF1	A1_4	0.644747
FORA	41	0BF1	A1_5	-15.1006
FORA	1	0BF1	A1_1	-34.1623
FORA	11	0BF1	A1_2	-0.478342
FORA	21	0BF1	A1_3	-20.8756
FORA	31	0BF1	A1_4	-1.25797
FORA	41	0BF1	A1_5	-15.8938
FORA	1	0BF1	A1_1	-30.3324
FORA	11	0BF1	A1_2	-0.219345
FORA	21	0BF1	A1_3	-21.2742
FORA	31	0BF1	A1_4	0.189712
FORA	41	0BF1	A1_5	-15.8497
FORA	1	0BF1	A1_1	-41.3241
FORA	11	0BF1	A1_2	-0.084836
FORA	21	0BF1	A1_3	-21.1736
FORA	31	0BF1	A1_4	-0.0139598
FORA	41	0BF1	A1_5	-15.5379
FORA	1	0BF1	A1_1	-39.8921
FORA	11	0BF1	A1_2	-0.918505
FORA	21	0BF1	A1_3	-22.7273
FORA	31	0BF1	A1_4	0.546245
FORA	41	0BF1	A1_5	-15.085
FORA	1	0BF1	A1_1	-38.0551
FORA	11	0BF1	A1_2	-0.132916
FORA	21	0BF1	A1_3	-26.8218
FORA	31	0BF1	A1_4	0.0909821
FORA	41	0BF1	A1_5	-15.3286
FORA	1	0BF1	A1_1	-46.4084
FORA	11	0BF1	A1_2	-0.251476
FORA	21	0BF1	A1_3	-30.5541
FORA	31	0BF1	A1_4	0.228682
FORA	41	0BF1	A1_5	-15.4223
FORA	1	0BF1	A1_1	-37.1978
FORA	11	0BF1	A1_2	-0.173096
FORA	21	0BF1	A1_3	-37.8738
FORA	31	0BF1	A1_4	0.384772
FORA	41	0BF1	A1_5	-15.3881
FORA	1	0BF1	A1_1	-32.0127
FORA	11	0BF1	A1_2	0.298314
FORA	21	0BF1	A1_3	-37.9665
FORA	31	0BF1	A1_4	-0.491871
FORA	41	0BF1	A1_5	-15.2178
FORA	1	0BF1	A1_1	-45.1059
FORA	11	0BF1	A1_2	0.0686936
FORA	21	0BF1	A1_3	-26.9554
FORA	31	0BF1	A1_4	0.735096
FORA	41	0BF1	A1_5	-14.7432
FORA	1	0BF1	A1_1	-43.952
FORA	11	0BF1	A1_2	-0.21517
FORA	21	0BF1	A1_3	-23.4924
FORA	31	0BF1	A1_4	0.712121
FORA	41	0BF1	A1_5	-15.058
FORA	1	0BF1	A1_1	-40.71
FORA	11	0BF1	A1_2	-0.465204
FORA	21	0BF1	A1_3	-23.4634
FORA	31	0BF1	A1_4	0.4128
FORA	41	0BF1	A1_5	-14.814
FORA	1	0BF1	A1_1	-42.2627
FORA	11	0BF1	A1_2	0.270752
FORA	21	0BF1	A1_3	-25.9653
FORA	31	0BF1	A1_4	0.0297821
FORA	41	0BF1	A1_5	-14.7263
FORA	1	0BF1	A1_1	-42.12
FORA	11	0BF1	A1_2	-0.0137771
FORA	21	0BF1	A1_3	-29.5756
FORA	31	0BF1	A1_4	0.512721
FORA	41	0BF1	A1_5	-15.1263
FORA	1	0BF1	A1_1	-41.5739
FORA	11	0BF1	A1_2	0.221906
FORA	21	0BF1	A1_3	-46.4796
FORA	31	0BF1	A1_4	0.0245331
FORA	41	0BF1	A1_5	-14.8527
FORA	1	0BF1	A1_1	-45.3413
FORA	11	0BF1	A1_2	-0.393968
FORA	21	0BF1	A1_3	-45.0603
FORA	31	0BF1	A1_4	0.186213
FORA	41	0BF1	A1_5	-14.3314
FORA	1	0BF1	A1_1	-43.8544
FORA	11	0BF1	A1_2	-0.343331
FORA	21	0BF1	A1_3	-42.8928
FORA	31	0BF1	A1_4	-0.392278
FORA	41	0BF1	A1_5	-15.4901
FORA	1	0BF1	A1_1	-37.741
FORA	11	0BF1	A1_2	0.0938507
FORA	21	0BF1	A1_3	-34.9439
FORA	31	0BF1	A1_4	0.468712
FORA	41	0BF1	A1_5	-14.5778
FORA	1	0BF1	A1_1	-46.3634
FORA	11	0BF1	A1_2	0.179221
FORA	21	0BF1	A1_3	-28.7129
FORA	31	0BF1	A1_4	-0.989808
FORA	41	0BF1	A1_5	-14.8576
FORA	1	0BF1	A1_1	-45.5602
FORA	11	0BF1	A1_2	0.0291783
FORA	21	0BF1	A1_3	-44.7917
FORA	31	0BF1	A1_4	0.888712
FORA	41	0BF1	A1_5	-14.9485
FORA	1	0BF1	A1_1	-32.8548
FORA	11	0BF1	A1_2	0.475722
FORA	21	0BF1	A1_3	-40.6812
FORA	31	0BF1	A1_4	0.876593
FORA	41	0BF1	A1_5	-16.0064
FORA	1	0BF1	A1_1	-32.8166
FORA	11	0BF1	A1_2	-0.0752854
FORA	21	0BF1	A1_3	-45.3718
FORA	31	0BF1	A1_4	0.21357
FORA	41	0BF1	A1_5	-15.4902
FORA	1	0BF1	A1_1	-22.541
FORA	11	0BF1	A1_2	-0.0869659
FORA	21	0BF1	A1_3	-37.4754
FORA	31	0BF1	A1_4	0.467492
FORA	41	0BF1	A1_5	-15.2426
FORA	1	0BF1	A1_1	-26.8646
FORA	11	0BF1	A1_2	-0.458504
FORA	21	0BF1	A1_3	-20.7546
FORA	31	0BF1	A1_4	0.787841
FORA	41	0BF1	A1_5	-15.9872
FORA	1	0BF1	A1_1	-27.4476
FORA	11	0BF1	A1_2	0.366965
FORA	21	0BF1	A1_3	-28.109
FORA	31	0BF1	A1_4	0.856216
FORA	41	0BF1	A1_5	-15.7281
FORA	1	0BF1	A1_1	-23.7386
FORA	11	0BF1	A1_2	-0.308512
FORA	21	0BF1	A1_3	-35.4049
FORA	31	0BF1	A1_4	0.884261
FORA	41	0BF1	A1_5	-14.8831
FORA	1	0BF1	A1_1	-25.1147
FORA	11	0BF1	A1_2	0.157138
FORA	21	0BF1	A1_3	-37.1855
FORA	31	0BF1	A1_4	-0.842778
FORA	41	0BF1	A1_5	-15.025
FORA	1	0BF1	A1_1	-34.255
FORA	11	0BF1	A1_2	0.0788603
FORA	21	0BF1	A1_3	-41.0857
FORA	31	0BF1	A1_4	-0.0758858
FORA	41	0BF1	A1_5	-14.8029
FORA	1	0BF1	A1_1	-38.4772
FORA	11	0BF1	A1_2	-0.328979
FORA	21	0BF1	A1_3	-43.2104
FORA	31	0BF1	A1_4	0.63156
FORA	41	0BF1	A1_5	-15.5699
FORA	1	0BF1	A1_1	-31.0143
FORA	11	0BF1	A1_2	-0.648245
FORA	21	0BF1	A1_3	-34.738
FORA	31	0BF1	A1_4	0.208877
FORA	41	0BF1	A1_5	-14.6403
FORA	1	0BF1	A1_1	-31.4559
FORA	11	0BF1	A1_2	-0.242064
FORA	21	0BF1	A1_3	-34.4886
FORA	31	0BF1	A1_4	0.820846
FORA	41	0BF1	A1_5	-15.3012
FORA	1	0BF1	A1_1	-34.1264
FORA	11	0BF1	A1_2	-0.158397
FORA	21	0BF1	A1_3	-44.9782
FORA	31	0BF1	A1_4	0.718512
FORA	41	0BF1	A1_5	-15.1894
FORA	1	0BF1	A1_1	-46.4619
FORA	11	0BF1	A1_2	-0.357244
FORA	21	0BF1	A1_3	-44.4809
FORA	31	0BF1	A1_4	0.496769
FORA	41	0BF1	A1_5	-15.3847
FORA	1	0BF1	A1_1	-32.865
FORA	11	0BF1	A1_2	0.121862
FORA	21	0BF1	A1_3	-35.9914
FORA	31	0BF1	A1_4	0.491961
FORA	41	0BF1	A1_5	-15.2834
FORA	1	0BF1	A1_1	-27.4274
FORA	11	0BF1	A1_2	-0.0716012
FORA	21	0BF1	A1_3	-34.6759
FORA	31	0BF1	A1_4	0.216233
FORA	41	0BF1	A1_5	-14.8584
FORA	1	0BF1	A1_1	-27.2455
FORA	11	0BF1	A1_2	-0.186919
FORA	21	0BF1	A1_3	-31.3388
FORA	31	0BF1	A1_4	0.513022
FORA	41	0BF1	A1_5	-14.6582
FORA	1	0BF1	A1_1	-33.8954
FORA	11	0BF1	A1_2	0.190955
FORA	21	0BF1	A1_3	-40.7639
FORA	31	0BF1	A1_4	0.748077
FORA	41	0BF1	A1_5	-14.958
FORA	1	0BF1	A1_1	-25.8551
FORA	11	0BF1	A1_2	-0.0932047
FORA	21	0BF1	A1_3	-45.6065
FORA	31	0BF1	A1_4	0.707179
FORA	41	0BF1	A1_5	-14.6912
FORA	1	0BF1	A1_1	-28.115
FORA	11	0BF1	A1_2	-0.540249
FORA	21	0BF1	A1_3	-36.862
FORA	31	0BF1	A1_4	0.659488
FORA	41	0BF1	A1_5	-15.0292
FORA	1	0BF1	A1_1	-33.2851
FORA	11	0BF1	A1_2	0.0874021
FORA	21	0BF1	A1_3	-31.9753
FORA	31	0BF1	A1_4	0.55873
FORA	41	0BF1	A1_5	-14.5906
FORA	1	0BF1	A1_1	-35.7131
FORA	11	0BF1	A1_2	-0.724628
FORA	21	0BF1	A1_3	-39.251
FORA	31	0BF1	A1_4	0.487006
FORA	41	0BF1	A1_5	-15.1338
FORA	1	0BF1	A1_1	-39.5022
FORA	11	0BF1	A1_2	0.0115003
FORA	21	0BF1	A1_3	-39.8415
FORA	31	0BF1	A1_4	0.494718
FORA	41	0BF1	A1_5	-15.6418
FORA	1	0BF1	A1_1	-35.6263
FORA	11	0BF1	A1_2	-0.489827
FORA	21	0BF1	A1_3	-35.6172
FORA	31	0BF1	A1_4	-0.49515
FORA	41	0BF1	A1_5	-14.7916
FORA	1	0BF1	A1_1	-44.069
FORA	11	0BF1	A1_2	-0.155561
FORA	21	0BF1	A1_3	-35.9346
FORA	31	0BF1	A1_4	-0.285423
FORA	41	0BF1	A1_5	-15.5871
FORA	1	0BF1	A1_1	-32.8104
FORA	11	0BF1	A1_2	-0.511013
FORA	21	0BF1	A1_3	-35.9797
FORA	31	0BF1	A1_4	0.492711
FORA	41	0BF1	A1_5	-14.693
FORA	1	0BF1	A1_1	-26.3117
FORA	11	0BF1	A1_2	-0.345553
FORA	21	0BF1	A1_3	-37.1458
FORA	31	0BF1	A1_4	0.410517
FORA	41	0BF1	A1_5	-15.5668
FORA	1	0BF1	A1_1	-23.1823
FORA	11	0BF1	A1_2	-0.378575
FORA	21	0BF1	A1_3	-40.0831
FORA	31	0BF1	A1_4	0.457804
FORA	41	0BF1	A1_5	-16.2115
FORA	1	0BF1	A1_1	-33.1276
FORA	11	0BF1	A1_2	0.180207
FORA	21	0BF1	A1_3	-40.8676
FORA	31	0BF1	A1_4	0.0919021
FORA	41	0BF1	A1_5	-15.5269
FORA	1	0BF1	A1_1	-45.3506
FORA	11	0BF1	A1_2	-0.479425
FORA	21	0BF1	A1_3	-41.9416
FORA	31	0BF1	A1_4	0.345399
FORA	41	0BF1	A1_5	-15.5199
FORA	1	0BF1	A1_1	-45.1375
FORA	11	0BF1	A1_2	-0.116848
FORA	21	0BF1	A1_3	-36.1974
FORA	31	0BF1	A1_4	-0.0866459
FORA	41	0BF1	A1_5	-14.8026
FORA	1	0BF1	A1_1	-32.8672
FORA	11	0BF1	A1_2	-0.674615
FORA	21	0BF1	A1_3	-27.2136
FORA	31	0BF1	A1_4	0.247753
FORA	41	0BF1	A1_5	-15.2605
FORA	1	0BF1	A1_1	-30.2522
FORA	11	0BF1	A1_2	-0.461951
FORA	21	0BF1	A1_3	-32.9034
FORA	31	0BF1	A1_4	0.385331
FORA	41	0BF1	A1_5	-15.3881
FORA	1	0BF1	A1_1	-41.7267
FORA	11	0BF1	A1_2	-0.119279
FORA	21	0BF1	A1_3	-36.7079
FORA	31	0BF1	A1_4	1.03881
FORA	41	0BF1	A1_5	-15.2358
FORA	1	0BF1	A1_1	-35.6314
FORA	11	0BF1	A1_2	0.145585
FORA	21	0BF1	A1_3	-42.0233
FORA	31	0BF1	A1_4	0.327667
FORA	41	0BF1	A1_5	-14.5203
FORA	1	0BF1	A1_1	-40.2221
FORA	11	0BF1	A1_2	-0.305233
FORA	21	0BF1	A1_3	-34.7659
FORA	31	0BF1	A1_4	0.325662
FORA	41	0BF1	A1_5	-14.6197
FORA	1	0BF1	A1_1	-25.9891
FORA	11	0BF1	A1_2	0.149284
FORA	21	0BF1	A1_3	-24.3867
FORA	31	0BF1	A1_4	0.307654
FORA	41	0BF1	A1_5	-15.1432
FORA	1	0BF1	A1_1	-23.8892
FORA	11	0BF1	A1_2	0.044122
FORA	21	0BF1	A1_3	-27.1725
FORA	31	0BF1	A1_4	0.421254
[truncated: 13,001 more rows]

## Sheet: Fig_3B
resn209	loc	name	uniq_key	fine_loc	count	time
HSE	CYT	FORA	A2_1	cytosol	3155	63
HSE	CYT	FORA	A2_1	outer_cyt	530	10
HSE	CYT	FORA	A2_1	inner_cyt	6286	125
HSE	CYT	FORA	A2_1	center	29	0
HSE	CYT	FORA	A2_1	inner_per	0	0
HSE	CYT	FORA	A2_1	outer_per	0	0
HSE	CYT	FORA	A2_1	periplasm	0	0
HSE	CYT	FORA	A2_1	illegal	0	0
HSE	CYT	FORA	A2_11	cytosol	8222	164
HSE	CYT	FORA	A2_11	outer_cyt	676	13
HSE	CYT	FORA	A2_11	inner_cyt	955	19
HSE	CYT	FORA	A2_11	center	126	2
HSE	CYT	FORA	A2_11	inner_per	0	0
HSE	CYT	FORA	A2_11	outer_per	0	0
HSE	CYT	FORA	A2_11	periplasm	0	0
HSE	CYT	FORA	A2_11	illegal	21	0
HSE	CYT	FORA	A2_12	cytosol	9142	182
HSE	CYT	FORA	A2_12	outer_cyt	604	12
HSE	CYT	FORA	A2_12	inner_cyt	219	4
HSE	CYT	FORA	A2_12	center	31	0
HSE	CYT	FORA	A2_12	inner_per	0	0
HSE	CYT	FORA	A2_12	outer_per	0	0
HSE	CYT	FORA	A2_12	periplasm	0	0
HSE	CYT	FORA	A2_12	illegal	4	0
HSE	CYT	FORA	A2_13	cytosol	1992	39
HSE	CYT	FORA	A2_13	outer_cyt	5108	102
HSE	CYT	FORA	A2_13	inner_cyt	2878	57
HSE	CYT	FORA	A2_13	center	22	0
HSE	CYT	FORA	A2_13	inner_per	0	0
HSE	CYT	FORA	A2_13	outer_per	0	0
HSE	CYT	FORA	A2_13	periplasm	0	0
HSE	CYT	FORA	A2_13	illegal	0	0
HSE	CYT	FORA	A2_14	cytosol	6222	124
HSE	CYT	FORA	A2_14	outer_cyt	322	6
HSE	CYT	FORA	A2_14	inner_cyt	3390	67
HSE	CYT	FORA	A2_14	center	60	1
HSE	CYT	FORA	A2_14	inner_per	0	0
HSE	CYT	FORA	A2_14	outer_per	0	0
HSE	CYT	FORA	A2_14	periplasm	0	0
HSE	CYT	FORA	A2_14	illegal	6	0
HSE	CYT	FORA	A2_15	cytosol	7453	149
HSE	CYT	FORA	A2_15	outer_cyt	1651	33
HSE	CYT	FORA	A2_15	inner_cyt	867	17
HSE	CYT	FORA	A2_15	center	28	0
HSE	CYT	FORA	A2_15	inner_per	0	0
HSE	CYT	FORA	A2_15	outer_per	0	0
HSE	CYT	FORA	A2_15	periplasm	0	0
HSE	CYT	FORA	A2_15	illegal	1	0
HSE	CYT	FORA	A2_2	cytosol	7492	149
HSE	CYT	FORA	A2_2	outer_cyt	518	10
HSE	CYT	FORA	A2_2	inner_cyt	1808	36
HSE	CYT	FORA	A2_2	center	182	3
HSE	CYT	FORA	A2_2	inner_per	0	0
HSE	CYT	FORA	A2_2	outer_per	0	0
HSE	CYT	FORA	A2_2	periplasm	0	0
HSE	CYT	FORA	A2_2	illegal	0	0
HSE	CYT	FORA	A2_21	cytosol	5676	113
HSE	CYT	FORA	A2_21	outer_cyt	1108	22
HSE	CYT	FORA	A2_21	inner_cyt	2991	59
HSE	CYT	FORA	A2_21	center	225	4
HSE	CYT	FORA	A2_21	inner_per	0	0
HSE	CYT	FORA	A2_21	outer_per	0	0
HSE	CYT	FORA	A2_21	periplasm	0	0
HSE	CYT	FORA	A2_21	illegal	0	0
HSE	CYT	FORA	A2_22	cytosol	6931	138
HSE	CYT	FORA	A2_22	outer_cyt	1385	27
HSE	CYT	FORA	A2_22	inner_cyt	1536	30
HSE	CYT	FORA	A2_22	center	148	2
HSE	CYT	FORA	A2_22	inner_per	0	0
HSE	CYT	FORA	A2_22	outer_per	0	0
HSE	CYT	FORA	A2_22	periplasm	0	0
HSE	CYT	FORA	A2_22	illegal	0	0
HSE	CYT	FORA	A2_23	cytosol	6871	137
HSE	CYT	FORA	A2_23	outer_cyt	398	7
HSE	CYT	FORA	A2_23	inner_cyt	2690	53
HSE	CYT	FORA	A2_23	center	3	0
HSE	CYT	FORA	A2_23	inner_per	0	0
HSE	CYT	FORA	A2_23	outer_per	0	0
HSE	CYT	FORA	A2_23	periplasm	0	0
HSE	CYT	FORA	A2_23	illegal	38	0
HSE	CYT	FORA	A2_24	cytosol	0	0
HSE	CYT	FORA	A2_24	outer_cyt	144	2
HSE	CYT	FORA	A2_24	inner_cyt	9853	197
HSE	CYT	FORA	A2_24	center	3	0
HSE	CYT	FORA	A2_24	inner_per	0	0
HSE	CYT	FORA	A2_24	outer_per	0	0
HSE	CYT	FORA	A2_24	periplasm	0	0
HSE	CYT	FORA	A2_24	illegal	0	0
HSE	CYT	FORA	A2_25	cytosol	7138	142
HSE	CYT	FORA	A2_25	outer_cyt	316	6
HSE	CYT	FORA	A2_25	inner_cyt	2435	48
HSE	CYT	FORA	A2_25	center	111	2
HSE	CYT	FORA	A2_25	inner_per	0	0
HSE	CYT	FORA	A2_25	outer_per	0	0
HSE	CYT	FORA	A2_25	periplasm	0	0
HSE	CYT	FORA	A2_25	illegal	0	0
HSE	CYT	FORA	A2_3	cytosol	5691	113
HSE	CYT	FORA	A2_3	outer_cyt	460	9
HSE	CYT	FORA	A2_3	inner_cyt	3842	76
HSE	CYT	FORA	A2_3	center	7	0
HSE	CYT	FORA	A2_3	inner_per	0	0
HSE	CYT	FORA	A2_3	outer_per	0	0
HSE	CYT	FORA	A2_3	periplasm	0	0
HSE	CYT	FORA	A2_3	illegal	0	0
HSE	CYT	FORA	A2_4	cytosol	6261	125
HSE	CYT	FORA	A2_4	outer_cyt	1053	21
HSE	CYT	FORA	A2_4	inner_cyt	2641	52
HSE	CYT	FORA	A2_4	center	45	0
HSE	CYT	FORA	A2_4	inner_per	0	0
HSE	CYT	FORA	A2_4	outer_per	0	0
HSE	CYT	FORA	A2_4	periplasm	0	0
HSE	CYT	FORA	A2_4	illegal	0	0
HSE	CYT	FORA	A2_5	cytosol	2408	48
HSE	CYT	FORA	A2_5	outer_cyt	471	9
HSE	CYT	FORA	A2_5	inner_cyt	6730	134
HSE	CYT	FORA	A2_5	center	384	7
HSE	CYT	FORA	A2_5	inner_per	0	0
HSE	CYT	FORA	A2_5	outer_per	0	0
HSE	CYT	FORA	A2_5	periplasm	0	0
HSE	CYT	FORA	A2_5	illegal	7	0

## Sheet: Fig_3B_violin_Res209
name	resid	segid	uniq_key	rotated_z
HSE	209	0PA	A2_1	1.68206
HSE	209	0PB	A2_2	1.07103
HSE	209	0PC	A2_3	0.430467
HSE	209	0PD	A2_4	0.931919
HSE	209	0PE	A2_5	1.65905
HSE	209	0PA	A2_1	1.90342
HSE	209	0PB	A2_2	0.949756
HSE	209	0PC	A2_3	0.55333
HSE	209	0PD	A2_4	1.07818
HSE	209	0PE	A2_5	1.9474
HSE	209	0PA	A2_1	1.15813
HSE	209	0PB	A2_2	0.818676
HSE	209	0PC	A2_3	0.860623
HSE	209	0PD	A2_4	1.46131
HSE	209	0PE	A2_5	1.64219
HSE	209	0PA	A2_1	1.30215
HSE	209	0PB	A2_2	1.28261
HSE	209	0PC	A2_3	0.47092
HSE	209	0PD	A2_4	1.30737
HSE	209	0PE	A2_5	1.65702
HSE	209	0PA	A2_1	1.53374
HSE	209	0PB	A2_2	1.11574
HSE	209	0PC	A2_3	0.648067
HSE	209	0PD	A2_4	1.54622
HSE	209	0PE	A2_5	2.16767
HSE	209	0PA	A2_1	1.18446
HSE	209	0PB	A2_2	0.542558
HSE	209	0PC	A2_3	0.681738
HSE	209	0PD	A2_4	1.34138
HSE	209	0PE	A2_5	1.87517
HSE	209	0PA	A2_1	0.873105
HSE	209	0PB	A2_2	0.164036
HSE	209	0PC	A2_3	0.517396
HSE	209	0PD	A2_4	0.652348
HSE	209	0PE	A2_5	1.5728
HSE	209	0PA	A2_1	2.1062
HSE	209	0PB	A2_2	0.549197
HSE	209	0PC	A2_3	1.00721
HSE	209	0PD	A2_4	1.30864
HSE	209	0PE	A2_5	1.66386
HSE	209	0PA	A2_1	1.53018
HSE	209	0PB	A2_2	1.40091
HSE	209	0PC	A2_3	0.956012
HSE	209	0PD	A2_4	1.09037
HSE	209	0PE	A2_5	1.48123
HSE	209	0PA	A2_1	1.56697
HSE	209	0PB	A2_2	1.2267
HSE	209	0PC	A2_3	1.09762
HSE	209	0PD	A2_4	0.478556
HSE	209	0PE	A2_5	1.29381
HSE	209	0PA	A2_1	1.9412
HSE	209	0PB	A2_2	0.908361
HSE	209	0PC	A2_3	0.831064
HSE	209	0PD	A2_4	1.3982
HSE	209	0PE	A2_5	1.23736
HSE	209	0PA	A2_1	1.33912
HSE	209	0PB	A2_2	1.06544
HSE	209	0PC	A2_3	0.73533
HSE	209	0PD	A2_4	1.65851
HSE	209	0PE	A2_5	1.02147
HSE	209	0PA	A2_1	1.41759
HSE	209	0PB	A2_2	0.731851
HSE	209	0PC	A2_3	0.496843
HSE	209	0PD	A2_4	2.01822
HSE	209	0PE	A2_5	0.920022
HSE	209	0PA	A2_1	1.70987
HSE	209	0PB	A2_2	0.984013
HSE	209	0PC	A2_3	1.04759
HSE	209	0PD	A2_4	1.3627
HSE	209	0PE	A2_5	1.19342
HSE	209	0PA	A2_1	1.52344
HSE	209	0PB	A2_2	0.851177
HSE	209	0PC	A2_3	0.743131
HSE	209	0PD	A2_4	0.28774
HSE	209	0PE	A2_5	0.924514
HSE	209	0PA	A2_1	2.03074
HSE	209	0PB	A2_2	0.564105
HSE	209	0PC	A2_3	0.663392
HSE	209	0PD	A2_4	0.492356
HSE	209	0PE	A2_5	1.15291
HSE	209	0PA	A2_1	1.90331
HSE	209	0PB	A2_2	0.729248
HSE	209	0PC	A2_3	0.898177
HSE	209	0PD	A2_4	1.48961
HSE	209	0PE	A2_5	1.3329
HSE	209	0PA	A2_1	2.27982
HSE	209	0PB	A2_2	1.59532
HSE	209	0PC	A2_3	0.596747
HSE	209	0PD	A2_4	1.42773
HSE	209	0PE	A2_5	1.37077
HSE	209	0PA	A2_1	1.7564
HSE	209	0PB	A2_2	0.454526
HSE	209	0PC	A2_3	0.829072
HSE	209	0PD	A2_4	0.21652
HSE	209	0PE	A2_5	1.72516
HSE	209	0PA	A2_1	2.06322
HSE	209	0PB	A2_2	0.6736
HSE	209	0PC	A2_3	0.772284
HSE	209	0PD	A2_4	1.3331
HSE	209	0PE	A2_5	2.09903
HSE	209	0PA	A2_1	1.50369
HSE	209	0PB	A2_2	0.949828
HSE	209	0PC	A2_3	1.0735
HSE	209	0PD	A2_4	1.27936
HSE	209	0PE	A2_5	1.33199
HSE	209	0PA	A2_1	1.62845
HSE	209	0PB	A2_2	0.795696
HSE	209	0PC	A2_3	0.72642
HSE	209	0PD	A2_4	1.75857
HSE	209	0PE	A2_5	1.74544
HSE	209	0PA	A2_1	1.33812
HSE	209	0PB	A2_2	0.584262
HSE	209	0PC	A2_3	0.61519
HSE	209	0PD	A2_4	1.54393
HSE	209	0PE	A2_5	1.14655
HSE	209	0PA	A2_1	1.72029
HSE	209	0PB	A2_2	1.07072
HSE	209	0PC	A2_3	1.0755
HSE	209	0PD	A2_4	1.2818
HSE	209	0PE	A2_5	1.38712
HSE	209	0PA	A2_1	1.42994
HSE	209	0PB	A2_2	0.624928
HSE	209	0PC	A2_3	0.551758
HSE	209	0PD	A2_4	1.03583
HSE	209	0PE	A2_5	1.54014
HSE	209	0PA	A2_1	1.67243
HSE	209	0PB	A2_2	1.04813
HSE	209	0PC	A2_3	0.622041
HSE	209	0PD	A2_4	0.721152
HSE	209	0PE	A2_5	1.04514
HSE	209	0PA	A2_1	1.78932
HSE	209	0PB	A2_2	0.437435
HSE	209	0PC	A2_3	0.999654
HSE	209	0PD	A2_4	1.00604
HSE	209	0PE	A2_5	1.47209
HSE	209	0PA	A2_1	1.70005
HSE	209	0PB	A2_2	1.03008
HSE	209	0PC	A2_3	1.14288
HSE	209	0PD	A2_4	1.41986
HSE	209	0PE	A2_5	1.59681
HSE	209	0PA	A2_1	1.66229
HSE	209	0PB	A2_2	0.481662
HSE	209	0PC	A2_3	0.39462
HSE	209	0PD	A2_4	0.850893
HSE	209	0PE	A2_5	1.16573
HSE	209	0PA	A2_1	1.46371
HSE	209	0PB	A2_2	0.929268
HSE	209	0PC	A2_3	0.647087
HSE	209	0PD	A2_4	1.71216
HSE	209	0PE	A2_5	1.24661
HSE	209	0PA	A2_1	1.65418
HSE	209	0PB	A2_2	0.912106
HSE	209	0PC	A2_3	0.930623
HSE	209	0PD	A2_4	1.11591
HSE	209	0PE	A2_5	1.48814
HSE	209	0PA	A2_1	1.5665
HSE	209	0PB	A2_2	0.917759
HSE	209	0PC	A2_3	1.03155
HSE	209	0PD	A2_4	0.769137
HSE	209	0PE	A2_5	1.32992
HSE	209	0PA	A2_1	1.77718
HSE	209	0PB	A2_2	1.08836
HSE	209	0PC	A2_3	1.14523
HSE	209	0PD	A2_4	1.47061
HSE	209	0PE	A2_5	1.42609
HSE	209	0PA	A2_1	1.12047
HSE	209	0PB	A2_2	1.1727
HSE	209	0PC	A2_3	0.727196
HSE	209	0PD	A2_4	1.12803
HSE	209	0PE	A2_5	1.1017
HSE	209	0PA	A2_1	1.6657
HSE	209	0PB	A2_2	0.790286
HSE	209	0PC	A2_3	1.27429
HSE	209	0PD	A2_4	1.66244
HSE	209	0PE	A2_5	1.16006
HSE	209	0PA	A2_1	2.0249
HSE	209	0PB	A2_2	0.86224
HSE	209	0PC	A2_3	0.173067
HSE	209	0PD	A2_4	1.1255
HSE	209	0PE	A2_5	1.27182
HSE	209	0PA	A2_1	1.65622
HSE	209	0PB	A2_2	1.3634
HSE	209	0PC	A2_3	0.526489
HSE	209	0PD	A2_4	0.848006
HSE	209	0PE	A2_5	0.753686
HSE	209	0PA	A2_1	1.61262
HSE	209	0PB	A2_2	0.895145
HSE	209	0PC	A2_3	0.732847
HSE	209	0PD	A2_4	1.10326
HSE	209	0PE	A2_5	1.63985
HSE	209	0PA	A2_1	1.41073
HSE	209	0PB	A2_2	0.376419
HSE	209	0PC	A2_3	0.172656
HSE	209	0PD	A2_4	0.593366
HSE	209	0PE	A2_5	0.779517
HSE	209	0PA	A2_1	1.98874
HSE	209	0PB	A2_2	1.12865
HSE	209	0PC	A2_3	0.848078
HSE	209	0PD	A2_4	1.60978
HSE	209	0PE	A2_5	1.07773
HSE	209	0PA	A2_1	2.07171
HSE	209	0PB	A2_2	0.70514
HSE	209	0PC	A2_3	0.0498693
HSE	209	0PD	A2_4	1.03445
HSE	209	0PE	A2_5	0.980315
HSE	209	0PA	A2_1	1.26751
HSE	209	0PB	A2_2	0.554862
HSE	209	0PC	A2_3	0.537193
HSE	209	0PD	A2_4	1.16484
HSE	209	0PE	A2_5	1.65006
HSE	209	0PA	A2_1	1.12154
HSE	209	0PB	A2_2	0.619647
HSE	209	0PC	A2_3	0.811917
HSE	209	0PD	A2_4	1.53202
HSE	209	0PE	A2_5	1.03429
HSE	209	0PA	A2_1	1.36607
HSE	209	0PB	A2_2	0.408911
HSE	209	0PC	A2_3	0.604786
HSE	209	0PD	A2_4	1.39664
HSE	209	0PE	A2_5	1.72231
HSE	209	0PA	A2_1	1.53077
HSE	209	0PB	A2_2	0.544474
HSE	209	0PC	A2_3	0.775108
HSE	209	0PD	A2_4	1.42562
HSE	209	0PE	A2_5	1.86889
HSE	209	0PA	A2_1	0.953449
HSE	209	0PB	A2_2	0.623067
HSE	209	0PC	A2_3	0.689687
HSE	209	0PD	A2_4	0.842758
HSE	209	0PE	A2_5	1.52212
HSE	209	0PA	A2_1	1.39861
HSE	209	0PB	A2_2	0.795841
HSE	209	0PC	A2_3	0.448423
HSE	209	0PD	A2_4	0.35877
HSE	209	0PE	A2_5	1.96094
HSE	209	0PA	A2_1	1.34281
HSE	209	0PB	A2_2	1.11573
HSE	209	0PC	A2_3	0.339851
HSE	209	0PD	A2_4	0.70253
HSE	209	0PE	A2_5	1.66771
HSE	209	0PA	A2_1	1.21277
HSE	209	0PB	A2_2	1.03262
HSE	209	0PC	A2_3	0.894926
HSE	209	0PD	A2_4	0.9822
HSE	209	0PE	A2_5	1.4178
HSE	209	0PA	A2_1	1.45247
HSE	209	0PB	A2_2	1.14293
HSE	209	0PC	A2_3	0.319643
HSE	209	0PD	A2_4	0.798147
HSE	209	0PE	A2_5	1.53788
HSE	209	0PA	A2_1	0.924375
HSE	209	0PB	A2_2	1.08757
HSE	209	0PC	A2_3	0.560302
HSE	209	0PD	A2_4	1.06242
HSE	209	0PE	A2_5	1.30621
HSE	209	0PA	A2_1	1.37339
HSE	209	0PB	A2_2	0.787562
HSE	209	0PC	A2_3	0.449439
HSE	209	0PD	A2_4	0.681213
HSE	209	0PE	A2_5	0.774663
HSE	209	0PA	A2_1	1.39592
HSE	209	0PB	A2_2	1.24045
HSE	209	0PC	A2_3	1.21298
HSE	209	0PD	A2_4	1.18516
HSE	209	0PE	A2_5	1.93724
HSE	209	0PA	A2_1	1.26012
HSE	209	0PB	A2_2	0.962646
HSE	209	0PC	A2_3	0.806001
HSE	209	0PD	A2_4	1.16751
HSE	209	0PE	A2_5	2.38194
HSE	209	0PA	A2_1	1.84626
HSE	209	0PB	A2_2	1.4317
HSE	209	0PC	A2_3	0.369389
HSE	209	0PD	A2_4	1.10896
HSE	209	0PE	A2_5	1.64567
HSE	209	0PA	A2_1	1.67293
HSE	209	0PB	A2_2	1.38365
HSE	209	0PC	A2_3	1.06719
HSE	209	0PD	A2_4	0.977281
HSE	209	0PE	A2_5	1.19201
HSE	209	0PA	A2_1	1.3318
HSE	209	0PB	A2_2	0.579141
HSE	209	0PC	A2_3	0.404782
HSE	209	0PD	A2_4	0.977952
HSE	209	0PE	A2_5	1.21755
HSE	209	0PA	A2_1	1.12585
HSE	209	0PB	A2_2	0.779459
HSE	209	0PC	A2_3	0.713396
HSE	209	0PD	A2_4	1.22406
HSE	209	0PE	A2_5	0.873775
HSE	209	0PA	A2_1	1.04518
HSE	209	0PB	A2_2	0.596046
HSE	209	0PC	A2_3	0.914429
HSE	209	0PD	A2_4	0.926418
HSE	209	0PE	A2_5	0.418761
HSE	209	0PA	A2_1	1.09919
HSE	209	0PB	A2_2	0.154763
HSE	209	0PC	A2_3	0.759428
HSE	209	0PD	A2_4	0.519222
HSE	209	0PE	A2_5	0.985006
HSE	209	0PA	A2_1	1.8229
HSE	209	0PB	A2_2	0.888868
HSE	209	0PC	A2_3	0.15388
HSE	209	0PD	A2_4	0.849958
HSE	209	0PE	A2_5	1.46369
HSE	209	0PA	A2_1	1.01326
HSE	209	0PB	A2_2	1.17093
HSE	209	0PC	A2_3	0.479458
HSE	209	0PD	A2_4	1.12726
HSE	209	0PE	A2_5	1.09783
HSE	209	0PA	A2_1	1.72429
HSE	209	0PB	A2_2	0.866115
HSE	209	0PC	A2_3	0.521635
HSE	209	0PD	A2_4	1.25019
HSE	209	0PE	A2_5	0.898668
HSE	209	0PA	A2_1	1.14012
HSE	209	0PB	A2_2	0.977536
HSE	209	0PC	A2_3	0.521939
HSE	209	0PD	A2_4	1.12327
HSE	209	0PE	A2_5	1.31167
HSE	209	0PA	A2_1	1.78166
HSE	209	0PB	A2_2	0.711206
HSE	209	0PC	A2_3	0.6513
HSE	209	0PD	A2_4	0.963604
HSE	209	0PE	A2_5	1.29553
HSE	209	0PA	A2_1	1.58916
HSE	209	0PB	A2_2	0.548107
HSE	209	0PC	A2_3	0.604442
HSE	209	0PD	A2_4	1.31393
HSE	209	0PE	A2_5	0.878216
HSE	209	0PA	A2_1	1.41089
HSE	209	0PB	A2_2	0.513291
HSE	209	0PC	A2_3	0.447022
HSE	209	0PD	A2_4	1.51937
HSE	209	0PE	A2_5	0.951856
HSE	209	0PA	A2_1	1.13246
HSE	209	0PB	A2_2	0.925532
HSE	209	0PC	A2_3	0.467998
HSE	209	0PD	A2_4	1.30049
HSE	209	0PE	A2_5	1.37089
HSE	209	0PA	A2_1	1.26749
HSE	209	0PB	A2_2	0.543527
HSE	209	0PC	A2_3	0.846119
HSE	209	0PD	A2_4	1.20923
HSE	209	0PE	A2_5	1.15038
HSE	209	0PA	A2_1	1.15033
HSE	209	0PB	A2_2	0.706463
HSE	209	0PC	A2_3	0.465459
HSE	209	0PD	A2_4	1.13551
HSE	209	0PE	A2_5	1.07605
HSE	209	0PA	A2_1	1.20504
HSE	209	0PB	A2_2	1.36422
HSE	209	0PC	A2_3	0.780021
HSE	209	0PD	A2_4	1.62372
HSE	209	0PE	A2_5	0.720363
HSE	209	0PA	A2_1	1.5191
HSE	209	0PB	A2_2	1.08996
HSE	209	0PC	A2_3	0.731496
HSE	209	0PD	A2_4	2.08255
HSE	209	0PE	A2_5	0.794663
HSE	209	0PA	A2_1	1.58237
HSE	209	0PB	A2_2	0.857368
HSE	209	0PC	A2_3	1.10197
HSE	209	0PD	A2_4	0.854676
HSE	209	0PE	A2_5	1.13966
HSE	209	0PA	A2_1	1.22679
HSE	209	0PB	A2_2	0.885534
HSE	209	0PC	A2_3	0.64881
HSE	209	0PD	A2_4	1.28956
HSE	209	0PE	A2_5	0.820235
HSE	209	0PA	A2_1	1.36206
HSE	209	0PB	A2_2	0.934348
HSE	209	0PC	A2_3	1.03817
HSE	209	0PD	A2_4	1.67627
HSE	209	0PE	A2_5	1.07809
HSE	209	0PA	A2_1	1.2434
HSE	209	0PB	A2_2	0.841647
HSE	209	0PC	A2_3	0.432199
HSE	209	0PD	A2_4	0.95273
HSE	209	0PE	A2_5	1.11432
HSE	209	0PA	A2_1	1.75169
HSE	209	0PB	A2_2	0.977343
HSE	209	0PC	A2_3	1.02046
HSE	209	0PD	A2_4	1.38925
HSE	209	0PE	A2_5	1.0427
HSE	209	0PA	A2_1	1.57793
HSE	209	0PB	A2_2	0.356974
HSE	209	0PC	A2_3	0.948764
HSE	209	0PD	A2_4	1.38737
HSE	209	0PE	A2_5	1.02631
HSE	209	0PA	A2_1	1.51052
HSE	209	0PB	A2_2	1.07958
HSE	209	0PC	A2_3	0.719511
HSE	209	0PD	A2_4	1.48297
HSE	209	0PE	A2_5	1.14341
HSE	209	0PA	A2_1	1.44681
HSE	209	0PB	A2_2	0.36696
HSE	209	0PC	A2_3	0.414741
HSE	209	0PD	A2_4	1.5354
HSE	209	0PE	A2_5	1.44553
HSE	209	0PA	A2_1	2.05483
HSE	209	0PB	A2_2	1.60521
HSE	209	0PC	A2_3	0.334998
HSE	209	0PD	A2_4	0.440269
HSE	209	0PE	A2_5	0.967643
HSE	209	0PA	A2_1	1.78149
HSE	209	0PB	A2_2	1.15552
HSE	209	0PC	A2_3	0.27239
HSE	209	0PD	A2_4	0.941979
HSE	209	0PE	A2_5	1.01446
HSE	209	0PA	A2_1	1.45579
HSE	209	0PB	A2_2	1.10632
HSE	209	0PC	A2_3	0.732864
HSE	209	0PD	A2_4	0.901831
HSE	209	0PE	A2_5	1.33596
HSE	209	0PA	A2_1	1.40713
HSE	209	0PB	A2_2	0.929603
HSE	209	0PC	A2_3	0.939843
HSE	209	0PD	A2_4	0.96031
HSE	209	0PE	A2_5	1.16536
HSE	209	0PA	A2_1	1.34134
HSE	209	0PB	A2_2	0.475771
HSE	209	0PC	A2_3	0.499829
HSE	209	0PD	A2_4	0.8681
HSE	209	0PE	A2_5	1.36303
HSE	209	0PA	A2_1	1.30595
HSE	209	0PB	A2_2	1.54776
HSE	209	0PC	A2_3	0.713905
HSE	209	0PD	A2_4	0.633133
HSE	209	0PE	A2_5	1.07547
HSE	209	0PA	A2_1	1.31165
HSE	209	0PB	A2_2	1.03715
HSE	209	0PC	A2_3	1.01702
HSE	209	0PD	A2_4	1.51825
HSE	209	0PE	A2_5	1.06592
HSE	209	0PA	A2_1	1.27483
HSE	209	0PB	A2_2	0.755256
HSE	209	0PC	A2_3	0.403099
HSE	209	0PD	A2_4	0.799325
HSE	209	0PE	A2_5	0.53152
HSE	209	0PA	A2_1	1.33186
HSE	209	0PB	A2_2	0.589542
HSE	209	0PC	A2_3	0.273134
HSE	209	0PD	A2_4	0.793188
HSE	209	0PE	A2_5	0.968017
HSE	209	0PA	A2_1	1.28473
HSE	209	0PB	A2_2	1.17053
HSE	209	0PC	A2_3	0.598836
HSE	209	0PD	A2_4	1.13101
HSE	209	0PE	A2_5	1.33939
HSE	209	0PA	A2_1	1.3501
HSE	209	0PB	A2_2	1.10491
HSE	209	0PC	A2_3	0.738858
HSE	209	0PD	A2_4	0.496581
HSE	209	0PE	A2_5	0.972151
HSE	209	0PA	A2_1	1.81058
HSE	209	0PB	A2_2	0.582942
HSE	209	0PC	A2_3	0.626371
HSE	209	0PD	A2_4	0.387576
HSE	209	0PE	A2_5	1.25694
HSE	209	0PA	A2_1	1.78849
HSE	209	0PB	A2_2	1.0956
HSE	209	0PC	A2_3	0.804509
HSE	209	0PD	A2_4	0.330373
HSE	209	0PE	A2_5	1.29511
HSE	209	0PA	A2_1	1.7015
HSE	209	0PB	A2_2	1.07677
HSE	209	0PC	A2_3	0.351367
HSE	209	0PD	A2_4	0.859647
HSE	209	0PE	A2_5	1.23668
HSE	209	0PA	A2_1	1.63514
HSE	209	0PB	A2_2	0.815343
HSE	209	0PC	A2_3	0.639042
HSE	209	0PD	A2_4	0.901767
HSE	209	0PE	A2_5	0.801885
HSE	209	0PA	A2_1	1.80498
HSE	209	0PB	A2_2	1.36779
HSE	209	0PC	A2_3	0.633726
HSE	209	0PD	A2_4	0.703945
HSE	209	0PE	A2_5	1.45831
HSE	209	0PA	A2_1	1.71042
HSE	209	0PB	A2_2	0.935118
HSE	209	0PC	A2_3	0.284827
HSE	209	0PD	A2_4	0.53334
HSE	209	0PE	A2_5	0.698201
HSE	209	0PA	A2_1	1.42643
HSE	209	0PB	A2_2	0.797172
HSE	209	0PC	A2_3	0.994878
HSE	209	0PD	A2_4	1.01624
HSE	209	0PE	A2_5	1.48635
HSE	209	0PA	A2_1	2.00155
HSE	209	0PB	A2_2	1.07834
HSE	209	0PC	A2_3	0.750462
HSE	209	0PD	A2_4	1.02891
HSE	209	0PE	A2_5	1.28143
HSE	209	0PA	A2_1	1.71125
HSE	209	0PB	A2_2	1.1443
HSE	209	0PC	A2_3	1.31586
HSE	209	0PD	A2_4	1.24973
HSE	209	0PE	A2_5	0.905829
HSE	209	0PA	A2_1	1.44853
HSE	209	0PB	A2_2	0.896629
HSE	209	0PC	A2_3	1.0495
HSE	209	0PD	A2_4	0.909228
HSE	209	0PE	A2_5	1.20647
HSE	209	0PA	A2_1	1.95107
HSE	209	0PB	A2_2	1.09823
HSE	209	0PC	A2_3	1.02347
HSE	209	0PD	A2_4	0.97016
HSE	209	0PE	A2_5	1.4513
HSE	209	0PA	A2_1	1.48481
HSE	209	0PB	A2_2	1.2864
HSE	209	0PC	A2_3	0.909853
HSE	209	0PD	A2_4	1.1319
HSE	209	0PE	A2_5	1.52569
HSE	209	0PA	A2_1	1.61929
HSE	209	0PB	A2_2	0.979402
HSE	209	0PC	A2_3	0.544443
HSE	209	0PD	A2_4	0.920187
HSE	209	0PE	A2_5	1.12123
HSE	209	0PA	A2_1	1.13537
HSE	209	0PB	A2_2	1.09652
HSE	209	0PC	A2_3	1.06633
HSE	209	0PD	A2_4	0.725844
HSE	209	0PE	A2_5	1.13771
HSE	209	0PA	A2_1	1.10099
HSE	209	0PB	A2_2	0.776636
HSE	209	0PC	A2_3	0.577016
HSE	209	0PD	A2_4	0.896404
HSE	209	0PE	A2_5	0.521558
HSE	209	0PA	A2_1	1.93277
HSE	209	0PB	A2_2	1.21412
HSE	209	0PC	A2_3	1.03537
HSE	209	0PD	A2_4	1.01036
HSE	209	0PE	A2_5	0.939068
HSE	209	0PA	A2_1	1.66019
HSE	209	0PB	A2_2	1.33934
HSE	209	0PC	A2_3	0.443701
HSE	209	0PD	A2_4	0.738863
HSE	209	0PE	A2_5	1.11001
HSE	209	0PA	A2_1	1.57231
HSE	209	0PB	A2_2	0.999779
HSE	209	0PC	A2_3	0.682724
HSE	209	0PD	A2_4	0.878899
HSE	209	0PE	A2_5	1.0308
HSE	209	0PA	A2_1	1.13609
HSE	209	0PB	A2_2	1.24561
HSE	209	0PC	A2_3	0.461901
HSE	209	0PD	A2_4	0.911851
HSE	209	0PE	A2_5	0.939872
HSE	209	0PA	A2_1	1.91621
HSE	209	0PB	A2_2	0.675743
HSE	209	0PC	A2_3	0.635484
HSE	209	0PD	A2_4	1.08665
HSE	209	0PE	A2_5	0.55975
HSE	209	0PA	A2_1	1.74644
HSE	209	0PB	A2_2	0.878521
HSE	209	0PC	A2_3	0.382869
HSE	209	0PD	A2_4	0.652332
HSE	209	0PE	A2_5	0.9267
HSE	209	0PA	A2_1	1.35072
HSE	209	0PB	A2_2	0.835612
HSE	209	0PC	A2_3	0.5753
HSE	209	0PD	A2_4	0.682347
HSE	209	0PE	A2_5	1.33919
HSE	209	0PA	A2_1	0.915561
HSE	209	0PB	A2_2	0.833173
HSE	209	0PC	A2_3	0.00259979
HSE	209	0PD	A2_4	0.932591
HSE	209	0PE	A2_5	1.21172
HSE	209	0PA	A2_1	0.47835
HSE	209	0PB	A2_2	0.782426
HSE	209	0PC	A2_3	-0.103939
HSE	209	0PD	A2_4	0.730775
HSE	209	0PE	A2_5	1.05576
HSE	209	0PA	A2_1	1.91031
HSE	209	0PB	A2_2	0.9503
HSE	209	0PC	A2_3	0.839872
HSE	209	0PD	A2_4	1.03868
HSE	209	0PE	A2_5	0.913114
HSE	209	0PA	A2_1	1.71163
HSE	209	0PB	A2_2	1.42289
HSE	209	0PC	A2_3	0.72813
HSE	209	0PD	A2_4	0.602631
HSE	209	0PE	A2_5	1.18227
HSE	209	0PA	A2_1	1.56388
HSE	209	0PB	A2_2	1.16295
HSE	209	0PC	A2_3	0.332321
HSE	209	0PD	A2_4	0.646239
HSE	209	0PE	A2_5	1.217
HSE	209	0PA	A2_1	1.79664
HSE	209	0PB	A2_2	1.35739
HSE	209	0PC	A2_3	-0.108257
HSE	209	0PD	A2_4	0.496189
HSE	209	0PE	A2_5	0.946068
HSE	209	0PA	A2_1	1.52663
HSE	209	0PB	A2_2	0.854155
HSE	209	0PC	A2_3	0.465657
HSE	209	0PD	A2_4	0.300257
HSE	209	0PE	A2_5	0.613883
HSE	209	0PA	A2_1	1.42123
HSE	209	0PB	A2_2	0.441861
HSE	209	0PC	A2_3	0.92284
HSE	209	0PD	A2_4	0.331546
HSE	209	0PE	A2_5	0.552869
HSE	209	0PA	A2_1	0.99073
HSE	209	0PB	A2_2	0.624775
HSE	209	0PC	A2_3	0.448356
HSE	209	0PD	A2_4	0.342182
HSE	209	0PE	A2_5	1.10802
HSE	209	0PA	A2_1	1.53499
HSE	209	0PB	A2_2	1.02968
HSE	209	0PC	A2_3	0.671482
HSE	209	0PD	A2_4	1.14959
HSE	209	0PE	A2_5	0.838771
HSE	209	0PA	A2_1	1.21394
HSE	209	0PB	A2_2	0.517946
HSE	209	0PC	A2_3	0.447258
HSE	209	0PD	A2_4	1.0773
HSE	209	0PE	A2_5	0.625639
HSE	209	0PA	A2_1	0.939623
HSE	209	0PB	A2_2	0.225699
HSE	209	0PC	A2_3	0.394909
HSE	209	0PD	A2_4	0.59573
HSE	209	0PE	A2_5	0.250564
HSE	209	0PA	A2_1	1.85966
HSE	209	0PB	A2_2	0.482327
HSE	209	0PC	A2_3	0.662609
HSE	209	0PD	A2_4	1.13196
HSE	209	0PE	A2_5	0.936736
HSE	209	0PA	A2_1	1.38575
HSE	209	0PB	A2_2	0.872956
HSE	209	0PC	A2_3	0.568866
HSE	209	0PD	A2_4	0.48567
HSE	209	0PE	A2_5	1.12433
HSE	209	0PA	A2_1	1.49287
HSE	209	0PB	A2_2	0.954358
HSE	209	0PC	A2_3	0.839375
HSE	209	0PD	A2_4	1.1157
HSE	209	0PE	A2_5	0.731067
HSE	209	0PA	A2_1	1.24602
HSE	209	0PB	A2_2	-0.112191
HSE	209	0PC	A2_3	1.04284
HSE	209	0PD	A2_4	0.737788
HSE	209	0PE	A2_5	0.476387
HSE	209	0PA	A2_1	1.09291
HSE	209	0PB	A2_2	0.990011
HSE	209	0PC	A2_3	0.609951
HSE	209	0PD	A2_4	0.94055
HSE	209	0PE	A2_5	1.11497
HSE	209	0PA	A2_1	1.47556
HSE	209	0PB	A2_2	1.10202
HSE	209	0PC	A2_3	0.380736
HSE	209	0PD	A2_4	0.614609
HSE	209	0PE	A2_5	0.7547
HSE	209	0PA	A2_1	1.85747
HSE	209	0PB	A2_2	1.24681
HSE	209	0PC	A2_3	1.01346
HSE	209	0PD	A2_4	1.2917
HSE	209	0PE	A2_5	1.31703
HSE	209	0PA	A2_1	1.50352
HSE	209	0PB	A2_2	0.402025
HSE	209	0PC	A2_3	0.676749
HSE	209	0PD	A2_4	0.984326
HSE	209	0PE	A2_5	1.15416
HSE	209	0PA	A2_1	1.46797
HSE	209	0PB	A2_2	0.886751
HSE	209	0PC	A2_3	0.175454
HSE	209	0PD	A2_4	0.636585
HSE	209	0PE	A2_5	0.846791
HSE	209	0PA	A2_1	2.24367
HSE	209	0PB	A2_2	0.73096
HSE	209	0PC	A2_3	0.584532
HSE	209	0PD	A2_4	0.194891
HSE	209	0PE	A2_5	0.656956
HSE	209	0PA	A2_1	1.57039
HSE	209	0PB	A2_2	0.708338
HSE	209	0PC	A2_3	-0.020589
HSE	209	0PD	A2_4	0.825279
HSE	209	0PE	A2_5	0.6895
HSE	209	0PA	A2_1	1.6312
HSE	209	0PB	A2_2	1.12618
HSE	209	0PC	A2_3	0.580476
HSE	209	0PD	A2_4	0.876779
HSE	209	0PE	A2_5	0.8652
HSE	209	0PA	A2_1	1.49878
HSE	209	0PB	A2_2	0.532989
HSE	209	0PC	A2_3	-0.0764177
HSE	209	0PD	A2_4	0.975926
HSE	209	0PE	A2_5	1.36786
HSE	209	0PA	A2_1	1.77954
HSE	209	0PB	A2_2	0.541364
HSE	209	0PC	A2_3	0.519939
HSE	209	0PD	A2_4	0.774905
HSE	209	0PE	A2_5	1.13793
HSE	209	0PA	A2_1	1.44891
HSE	209	0PB	A2_2	0.40193
HSE	209	0PC	A2_3	0.409807
HSE	209	0PD	A2_4	1.00554
HSE	209	0PE	A2_5	1.45719
HSE	209	0PA	A2_1	1.51129
HSE	209	0PB	A2_2	0.154491
HSE	209	0PC	A2_3	0.288093
HSE	209	0PD	A2_4	0.438264
HSE	209	0PE	A2_5	0.515907
HSE	209	0PA	A2_1	1.91117
HSE	209	0PB	A2_2	0.736557
HSE	209	0PC	A2_3	-0.246761
HSE	209	0PD	A2_4	0.890336
HSE	209	0PE	A2_5	1.10276
HSE	209	0PA	A2_1	1.81022
HSE	209	0PB	A2_2	1.02426
HSE	209	0PC	A2_3	0.679029
HSE	209	0PD	A2_4	0.769022
HSE	209	0PE	A2_5	1.00494
HSE	209	0PA	A2_1	2.02034
HSE	209	0PB	A2_2	1.12408
HSE	209	0PC	A2_3	0.330493
HSE	209	0PD	A2_4	0.793115
HSE	209	0PE	A2_5	1.0762
HSE	209	0PA	A2_1	1.50163
HSE	209	0PB	A2_2	0.953074
HSE	209	0PC	A2_3	0.522594
HSE	209	0PD	A2_4	0.575068
HSE	209	0PE	A2_5	0.669887
HSE	209	0PA	A2_1	1.1542
HSE	209	0PB	A2_2	0.796205
HSE	209	0PC	A2_3	0.417331
HSE	209	0PD	A2_4	1.06663
HSE	209	0PE	A2_5	1.12919
HSE	209	0PA	A2_1	1.48507
HSE	209	0PB	A2_2	1.03636
HSE	209	0PC	A2_3	0.609005
HSE	209	0PD	A2_4	1.29807
HSE	209	0PE	A2_5	0.817085
HSE	209	0PA	A2_1	1.29265
HSE	209	0PB	A2_2	1.89021
HSE	209	0PC	A2_3	0.504528
HSE	209	0PD	A2_4	0.404212
HSE	209	0PE	A2_5	0.677641
HSE	209	0PA	A2_1	0.929071
HSE	209	0PB	A2_2	0.805607
HSE	209	0PC	A2_3	0.220216
HSE	209	0PD	A2_4	1.03553
HSE	209	0PE	A2_5	0.450502
HSE	209	0PA	A2_1	1.27379
HSE	209	0PB	A2_2	1.19443
HSE	209	0PC	A2_3	0.059219
HSE	209	0PD	A2_4	0.608484
HSE	209	0PE	A2_5	0.688127
HSE	209	0PA	A2_1	1.44946
HSE	209	0PB	A2_2	1.16353
HSE	209	0PC	A2_3	0.396139
HSE	209	0PD	A2_4	0.494765
HSE	209	0PE	A2_5	0.788788
HSE	209	0PA	A2_1	1.3869
HSE	209	0PB	A2_2	1.0305
HSE	209	0PC	A2_3	-0.0881596
HSE	209	0PD	A2_4	0.743846
HSE	209	0PE	A2_5	0.698001
HSE	209	0PA	A2_1	1.87834
HSE	209	0PB	A2_2	0.654734
HSE	209	0PC	A2_3	0.181679
HSE	209	0PD	A2_4	0.679271
HSE	209	0PE	A2_5	0.406967
HSE	209	0PA	A2_1	1.25849
HSE	209	0PB	A2_2	0.645007
HSE	209	0PC	A2_3	0.129289
HSE	209	0PD	A2_4	0.602951
HSE	209	0PE	A2_5	1.20179
HSE	209	0PA	A2_1	1.52942
HSE	209	0PB	A2_2	1.20317
HSE	209	0PC	A2_3	0.821624
HSE	209	0PD	A2_4	0.898166
HSE	209	0PE	A2_5	0.556647
HSE	209	0PA	A2_1	1.84467
HSE	209	0PB	A2_2	1.62897
HSE	209	0PC	A2_3	0.861194
HSE	209	0PD	A2_4	0.671374
HSE	209	0PE	A2_5	0.699617
HSE	209	0PA	A2_1	1.63728
HSE	209	0PB	A2_2	1.353
HSE	209	0PC	A2_3	0.688849
HSE	209	0PD	A2_4	0.233914
HSE	209	0PE	A2_5	1.21354
HSE	209	0PA	A2_1	1.46994
HSE	209	0PB	A2_2	0.841842
HSE	209	0PC	A2_3	1.1337
HSE	209	0PD	A2_4	0.712817
HSE	209	0PE	A2_5	1.00797
HSE	209	0PA	A2_1	1.59516
HSE	209	0PB	A2_2	0.94606
HSE	209	0PC	A2_3	0.298931
HSE	209	0PD	A2_4	1.1621
HSE	209	0PE	A2_5	0.822132
HSE	209	0PA	A2_1	0.905029
HSE	209	0PB	A2_2	0.695297
HSE	209	0PC	A2_3	1.0107
HSE	209	0PD	A2_4	1.04274
HSE	209	0PE	A2_5	1.03959
HSE	209	0PA	A2_1	1.21103
HSE	209	0PB	A2_2	1.14657
HSE	209	0PC	A2_3	0.762192
HSE	209	0PD	A2_4	0.905856
HSE	209	0PE	A2_5	0.100334
HSE	209	0PA	A2_1	1.50693
HSE	209	0PB	A2_2	1.03592
HSE	209	0PC	A2_3	0.140194
HSE	209	0PD	A2_4	0.839934
HSE	209	0PE	A2_5	0.371036
HSE	209	0PA	A2_1	1.19738
HSE	209	0PB	A2_2	0.634294
HSE	209	0PC	A2_3	0.984535
HSE	209	0PD	A2_4	1.38821
HSE	209	0PE	A2_5	0.968251
HSE	209	0PA	A2_1	1.52797
HSE	209	0PB	A2_2	0.532408
HSE	209	0PC	A2_3	0.865658
HSE	209	0PD	A2_4	0.830709
HSE	209	0PE	A2_5	0.988014
HSE	209	0PA	A2_1	1.27211
HSE	209	0PB	A2_2	0.859992
HSE	209	0PC	A2_3	0.955502
HSE	209	0PD	A2_4	0.609362
HSE	209	0PE	A2_5	0.0443234
HSE	209	0PA	A2_1	1.21679
HSE	209	0PB	A2_2	0.835718
HSE	209	0PC	A2_3	0.0898069
HSE	209	0PD	A2_4	0.607703
HSE	209	0PE	A2_5	0.499581
HSE	209	0PA	A2_1	1.3834
HSE	209	0PB	A2_2	0.821248
HSE	209	0PC	A2_3	0.152063
HSE	209	0PD	A2_4	0.339999
HSE	209	0PE	A2_5	0.512554
HSE	209	0PA	A2_1	1.26403
HSE	209	0PB	A2_2	0.63907
HSE	209	0PC	A2_3	0.701226
HSE	209	0PD	A2_4	0.981081
HSE	209	0PE	A2_5	0.778288
HSE	209	0PA	A2_1	1.47711
HSE	209	0PB	A2_2	1.39627
HSE	209	0PC	A2_3	0.739106
HSE	209	0PD	A2_4	0.79104
HSE	209	0PE	A2_5	0.791212
HSE	209	0PA	A2_1	1.5441
HSE	209	0PB	A2_2	1.33023
HSE	209	0PC	A2_3	0.138749
HSE	209	0PD	A2_4	1.16207
HSE	209	0PE	A2_5	0.282216
HSE	209	0PA	A2_1	1.4338
HSE	209	0PB	A2_2	1.13118
HSE	209	0PC	A2_3	0.836388
HSE	209	0PD	A2_4	0.715832
HSE	209	0PE	A2_5	0.71869
HSE	209	0PA	A2_1	1.11023
HSE	209	0PB	A2_2	1.00563
HSE	209	0PC	A2_3	0.722744
HSE	209	0PD	A2_4	1.22006
HSE	209	0PE	A2_5	0.94151
HSE	209	0PA	A2_1	1.30614
HSE	209	0PB	A2_2	0.516609
HSE	209	0PC	A2_3	0.528616
HSE	209	0PD	A2_4	0.530328
HSE	209	0PE	A2_5	0.377735
HSE	209	0PA	A2_1	1.97042
HSE	209	0PB	A2_2	0.965851
HSE	209	0PC	A2_3	-0.00277616
HSE	209	0PD	A2_4	0.663103
HSE	209	0PE	A2_5	0.74821
HSE	209	0PA	A2_1	1.179
HSE	209	0PB	A2_2	1.41901
HSE	209	0PC	A2_3	0.71891
HSE	209	0PD	A2_4	1.1866
HSE	209	0PE	A2_5	0.464729
HSE	209	0PA	A2_1	1.12798
HSE	209	0PB	A2_2	0.84785
HSE	209	0PC	A2_3	0.258104
HSE	209	0PD	A2_4	1.67144
HSE	209	0PE	A2_5	0.78911
HSE	209	0PA	A2_1	1.22169
HSE	209	0PB	A2_2	0.89532
HSE	209	0PC	A2_3	0.819583
HSE	209	0PD	A2_4	1.20855
HSE	209	0PE	A2_5	0.521954
HSE	209	0PA	A2_1	1.37837
HSE	209	0PB	A2_2	1.11633
HSE	209	0PC	A2_3	0.367909
HSE	209	0PD	A2_4	1.29104
HSE	209	0PE	A2_5	0.713847
HSE	209	0PA	A2_1	1.35349
HSE	209	0PB	A2_2	1.31049
HSE	209	0PC	A2_3	0.814872
HSE	209	0PD	A2_4	1.63805
HSE	209	0PE	A2_5	1.00879
HSE	209	0PA	A2_1	0.950193
HSE	209	0PB	A2_2	0.692209
HSE	209	0PC	A2_3	0.692621
HSE	209	0PD	A2_4	0.86765
HSE	209	0PE	A2_5	0.553314
HSE	209	0PA	A2_1	1.1064
HSE	209	0PB	A2_2	0.718437
HSE	209	0PC	A2_3	0.44984
HSE	209	0PD	A2_4	0.521847
HSE	209	0PE	A2_5	0.621409
HSE	209	0PA	A2_1	1.6347
HSE	209	0PB	A2_2	1.30762
HSE	209	0PC	A2_3	0.399285
HSE	209	0PD	A2_4	1.11926
HSE	209	0PE	A2_5	0.598602
HSE	209	0PA	A2_1	0.87358
HSE	209	0PB	A2_2	0.640353
HSE	209	0PC	A2_3	0.498813
HSE	209	0PD	A2_4	0.483498
HSE	209	0PE	A2_5	0.727001
HSE	209	0PA	A2_1	1.26528
HSE	209	0PB	A2_2	1.16904
HSE	209	0PC	A2_3	0.4621
HSE	209	0PD	A2_4	0.909183
HSE	209	0PE	A2_5	0.473624
HSE	209	0PA	A2_1	1.61889
HSE	209	0PB	A2_2	1.60122
HSE	209	0PC	A2_3	-0.0284979
HSE	209	0PD	A2_4	0.343885
HSE	209	0PE	A2_5	0.498152
HSE	209	0PA	A2_1	1.63156
HSE	209	0PB	A2_2	1.19431
HSE	209	0PC	A2_3	0.24916
HSE	209	0PD	A2_4	1.05066
HSE	209	0PE	A2_5	1.04576
HSE	209	0PA	A2_1	1.11601
HSE	209	0PB	A2_2	0.868824
HSE	209	0PC	A2_3	0.131906
HSE	209	0PD	A2_4	0.503838
HSE	209	0PE	A2_5	0.319797
HSE	209	0PA	A2_1	1.33231
HSE	209	0PB	A2_2	1.04129
HSE	209	0PC	A2_3	0.571537
HSE	209	0PD	A2_4	0.87861
HSE	209	0PE	A2_5	0.941377
HSE	209	0PA	A2_1	1.01698
HSE	209	0PB	A2_2	1.14881
HSE	209	0PC	A2_3	-0.716109
HSE	209	0PD	A2_4	1.05903
HSE	209	0PE	A2_5	0.686698
HSE	209	0PA	A2_1	1.01101
HSE	209	0PB	A2_2	0.621868
HSE	209	0PC	A2_3	0.496326
HSE	209	0PD	A2_4	0.804307
HSE	209	0PE	A2_5	1.0438
HSE	209	0PA	A2_1	1.67812
HSE	209	0PB	A2_2	1.18292
HSE	209	0PC	A2_3	0.524994
HSE	209	0PD	A2_4	0.499728
HSE	209	0PE	A2_5	0.846639
HSE	209	0PA	A2_1	1.13611
HSE	209	0PB	A2_2	1.40107
HSE	209	0PC	A2_3	0.5769
HSE	209	0PD	A2_4	0.10448
HSE	209	0PE	A2_5	1.23937
HSE	209	0PA	A2_1	1.46322
HSE	209	0PB	A2_2	0.948042
HSE	209	0PC	A2_3	0.343136
HSE	209	0PD	A2_4	0.566229
HSE	209	0PE	A2_5	0.82035
HSE	209	0PA	A2_1	1.45303
HSE	209	0PB	A2_2	1.50248
HSE	209	0PC	A2_3	1.32355
HSE	209	0PD	A2_4	1.19982
HSE	209	0PE	A2_5	0.789853
HSE	209	0PA	A2_1	1.76449
HSE	209	0PB	A2_2	1.14727
HSE	209	0PC	A2_3	0.298437
HSE	209	0PD	A2_4	1.06025
HSE	209	0PE	A2_5	0.934375
HSE	209	0PA	A2_1	1.39333
HSE	209	0PB	A2_2	0.793153
HSE	209	0PC	A2_3	0.792791
HSE	209	0PD	A2_4	0.579139
HSE	209	0PE	A2_5	0.97693
HSE	209	0PA	A2_1	1.2136
HSE	209	0PB	A2_2	0.24448
HSE	209	0PC	A2_3	0.155269
HSE	209	0PD	A2_4	0.46738
HSE	209	0PE	A2_5	1.14175
HSE	209	0PA	A2_1	1.11811
HSE	209	0PB	A2_2	0.112136
HSE	209	0PC	A2_3	0.365389
HSE	209	0PD	A2_4	0.874022
HSE	209	0PE	A2_5	0.970447
HSE	209	0PA	A2_1	1.08887
HSE	209	0PB	A2_2	0.742536
HSE	209	0PC	A2_3	-0.081672
HSE	209	0PD	A2_4	1.43228
HSE	209	0PE	A2_5	1.05507
HSE	209	0PA	A2_1	1.33632
HSE	209	0PB	A2_2	0.148448
HSE	209	0PC	A2_3	0.317071
HSE	209	0PD	A2_4	1.01118
HSE	209	0PE	A2_5	1.19376
HSE	209	0PA	A2_1	1.32887
HSE	209	0PB	A2_2	0.8237
HSE	209	0PC	A2_3	0.0547383
HSE	209	0PD	A2_4	1.0886
HSE	209	0PE	A2_5	0.791476
HSE	209	0PA	A2_1	1.33671
HSE	209	0PB	A2_2	0.932182
HSE	209	0PC	A2_3	0.257249
HSE	209	0PD	A2_4	0.7858
HSE	209	0PE	A2_5	1.1335
HSE	209	0PA	A2_1	1.48838
HSE	209	0PB	A2_2	0.518372
HSE	209	0PC	A2_3	0.377508
HSE	209	0PD	A2_4	0.68445
HSE	209	0PE	A2_5	0.298483
HSE	209	0PA	A2_1	1.03937
HSE	209	0PB	A2_2	0.829932
HSE	209	0PC	A2_3	0.162345
HSE	209	0PD	A2_4	0.776106
HSE	209	0PE	A2_5	0.34113
HSE	209	0PA	A2_1	1.04114
HSE	209	0PB	A2_2	0.733006
HSE	209	0PC	A2_3	0.553587
HSE	209	0PD	A2_4	0.601632
HSE	209	0PE	A2_5	0.877274
HSE	209	0PA	A2_1	1.38949
HSE	209	0PB	A2_2	1.40656
HSE	209	0PC	A2_3	0.637364
HSE	209	0PD	A2_4	1.07694
HSE	209	0PE	A2_5	0.875025
HSE	209	0PA	A2_1	1.22139
HSE	209	0PB	A2_2	0.424409
HSE	209	0PC	A2_3	-0.376991
HSE	209	0PD	A2_4	0.157767
HSE	209	0PE	A2_5	0.440697
HSE	209	0PA	A2_1	1.37397
HSE	209	0PB	A2_2	0.843392
HSE	209	0PC	A2_3	0.276001
HSE	209	0PD	A2_4	0.734281
HSE	209	0PE	A2_5	0.920369
HSE	209	0PA	A2_1	1.36159
HSE	209	0PB	A2_2	0.408264
HSE	209	0PC	A2_3	0.315668
HSE	209	0PD	A2_4	0.943075
HSE	209	0PE	A2_5	1.02851
HSE	209	0PA	A2_1	1.60762
HSE	209	0PB	A2_2	0.614168
HSE	209	0PC	A2_3	0.230155
HSE	209	0PD	A2_4	0.743428
HSE	209	0PE	A2_5	1.23059
HSE	209	0PA	A2_1	1.41625
HSE	209	0PB	A2_2	0.970141
HSE	209	0PC	A2_3	-0.0312662
HSE	209	0PD	A2_4	1.11301
HSE	209	0PE	A2_5	1.08653
HSE	209	0PA	A2_1	1.29723
HSE	209	0PB	A2_2	0.901714
HSE	209	0PC	A2_3	0.273748
HSE	209	0PD	A2_4	0.989175
HSE	209	0PE	A2_5	0.940521
HSE	209	0PA	A2_1	1.08497
HSE	209	0PB	A2_2	0.448152
HSE	209	0PC	A2_3	0.306576
HSE	209	0PD	A2_4	1.18739
HSE	209	0PE	A2_5	1.3375
HSE	209	0PA	A2_1	1.11602
HSE	209	0PB	A2_2	0.436533
HSE	209	0PC	A2_3	0.123484
HSE	209	0PD	A2_4	0.471396
HSE	209	0PE	A2_5	1.07517
HSE	209	0PA	A2_1	0.968726
HSE	209	0PB	A2_2	0.957923
HSE	209	0PC	A2_3	0.0806061
HSE	209	0PD	A2_4	0.568604
HSE	209	0PE	A2_5	0.860292
HSE	209	0PA	A2_1	1.85442
HSE	209	0PB	A2_2	0.894603
HSE	209	0PC	A2_3	0.699828
HSE	209	0PD	A2_4	1.14977
HSE	209	0PE	A2_5	0.716022
HSE	209	0PA	A2_1	1.41704
HSE	209	0PB	A2_2	0.50584
HSE	209	0PC	A2_3	0.594324
HSE	209	0PD	A2_4	1.19672
HSE	209	0PE	A2_5	1.01372
HSE	209	0PA	A2_1	1.2323
HSE	209	0PB	A2_2	0.686866
HSE	209	0PC	A2_3	-0.116204
HSE	209	0PD	A2_4	0.837745
HSE	209	0PE	A2_5	0.556617
HSE	209	0PA	A2_1	0.806469
HSE	209	0PB	A2_2	0.597296
HSE	209	0PC	A2_3	0.653701
HSE	209	0PD	A2_4	1.06223
HSE	209	0PE	A2_5	1.26953
HSE	209	0PA	A2_1	1.12578
HSE	209	0PB	A2_2	0.655558
HSE	209	0PC	A2_3	-0.0330187
HSE	209	0PD	A2_4	0.667308
HSE	209	0PE	A2_5	0.954858
HSE	209	0PA	A2_1	1.18132
HSE	209	0PB	A2_2	0.519643
HSE	209	0PC	A2_3	-0.00463086
HSE	209	0PD	A2_4	1.19302
HSE	209	0PE	A2_5	0.917838
HSE	209	0PA	A2_1	1.45574
HSE	209	0PB	A2_2	0.626478
HSE	209	0PC	A2_3	0.268537
HSE	209	0PD	A2_4	0.676843
HSE	209	0PE	A2_5	0.158146
HSE	209	0PA	A2_1	1.09921
HSE	209	0PB	A2_2	0.596536
HSE	209	0PC	A2_3	0.736189
HSE	209	0PD	A2_4	1.00265
HSE	209	0PE	A2_5	1.15801
HSE	209	0PA	A2_1	1.26567
HSE	209	0PB	A2_2	0.597367
HSE	209	0PC	A2_3	0.723661
HSE	209	0PD	A2_4	1.3989
HSE	209	0PE	A2_5	0.896951
HSE	209	0PA	A2_1	0.898292
HSE	209	0PB	A2_2	1.04688
HSE	209	0PC	A2_3	-0.073483
HSE	209	0PD	A2_4	1.28033
HSE	209	0PE	A2_5	0.995143
HSE	209	0PA	A2_1	1.2367
HSE	209	0PB	A2_2	0.903015
HSE	209	0PC	A2_3	0.676514
HSE	209	0PD	A2_4	1.47914
HSE	209	0PE	A2_5	1.06206
HSE	209	0PA	A2_1	1.26004
HSE	209	0PB	A2_2	0.947827
HSE	209	0PC	A2_3	0.414754
HSE	209	0PD	A2_4	1.2905
HSE	209	0PE	A2_5	1.26415
HSE	209	0PA	A2_1	1.32242
HSE	209	0PB	A2_2	0.913047
HSE	209	0PC	A2_3	0.188179
HSE	209	0PD	A2_4	1.31471
HSE	209	0PE	A2_5	1.59445
HSE	209	0PA	A2_1	1.25092
HSE	209	0PB	A2_2	0.489801
HSE	209	0PC	A2_3	0.511243
HSE	209	0PD	A2_4	1.11577
HSE	209	0PE	A2_5	1.25661
HSE	209	0PA	A2_1	1.14763
HSE	209	0PB	A2_2	0.53438
HSE	209	0PC	A2_3	0.339127
HSE	209	0PD	A2_4	1.54749
HSE	209	0PE	A2_5	0.975594
HSE	209	0PA	A2_1	0.809052
HSE	209	0PB	A2_2	0.399332
HSE	209	0PC	A2_3	0.361508
HSE	209	0PD	A2_4	0.829682
HSE	209	0PE	A2_5	0.796303
HSE	209	0PA	A2_1	1.52583
HSE	209	0PB	A2_2	0.765723
HSE	209	0PC	A2_3	0.481312
HSE	209	0PD	A2_4	1.11704
HSE	209	0PE	A2_5	1.69596
HSE	209	0PA	A2_1	0.742131
HSE	209	0PB	A2_2	0.652325
HSE	209	0PC	A2_3	-0.344061
HSE	209	0PD	A2_4	1.01301
HSE	209	0PE	A2_5	1.14121
HSE	209	0PA	A2_1	1.12888
HSE	209	0PB	A2_2	0.497834
HSE	209	0PC	A2_3	-0.0407141
HSE	209	0PD	A2_4	0.711261
HSE	209	0PE	A2_5	1.00239
HSE	209	0PA	A2_1	0.877918
HSE	209	0PB	A2_2	0.631598
HSE	209	0PC	A2_3	0.270486
HSE	209	0PD	A2_4	1.53404
HSE	209	0PE	A2_5	0.833256
HSE	209	0PA	A2_1	0.884348
HSE	209	0PB	A2_2	0.797312
HSE	209	0PC	A2_3	0.0992012
HSE	209	0PD	A2_4	0.879175
HSE	209	0PE	A2_5	0.769431
HSE	209	0PA	A2_1	1.04044
HSE	209	0PB	A2_2	0.49651
HSE	209	0PC	A2_3	-0.130302
HSE	209	0PD	A2_4	0.976164
HSE	209	0PE	A2_5	0.48918
HSE	209	0PA	A2_1	1.60449
HSE	209	0PB	A2_2	1.07416
HSE	209	0PC	A2_3	0.711175
HSE	209	0PD	A2_4	1.40566
HSE	209	0PE	A2_5	1.24219
HSE	209	0PA	A2_1	1.36557
HSE	209	0PB	A2_2	0.487716
HSE	209	0PC	A2_3	0.487535
HSE	209	0PD	A2_4	0.905046
HSE	209	0PE	A2_5	1.45769
HSE	209	0PA	A2_1	1.42561
HSE	209	0PB	A2_2	1.27404
HSE	209	0PC	A2_3	0.718918
HSE	209	0PD	A2_4	0.767936
HSE	209	0PE	A2_5	1.24895
HSE	209	0PA	A2_1	0.906079
HSE	209	0PB	A2_2	0.770813
HSE	209	0PC	A2_3	0.334741
HSE	209	0PD	A2_4	1.26632
HSE	209	0PE	A2_5	0.706706
HSE	209	0PA	A2_1	1.26955
HSE	209	0PB	A2_2	0.721099
HSE	209	0PC	A2_3	0.478997
HSE	209	0PD	A2_4	1.43666
HSE	209	0PE	A2_5	0.786318
HSE	209	0PA	A2_1	1.80818
HSE	209	0PB	A2_2	0.643886
HSE	209	0PC	A2_3	0.197212
HSE	209	0PD	A2_4	1.11622
HSE	209	0PE	A2_5	1.37276
HSE	209	0PA	A2_1	1.32135
HSE	209	0PB	A2_2	0.408615
HSE	209	0PC	A2_3	-0.114503
HSE	209	0PD	A2_4	0.764974
HSE	209	0PE	A2_5	0.849719
HSE	209	0PA	A2_1	0.871814
HSE	209	0PB	A2_2	0.282125
HSE	209	0PC	A2_3	0.513467
HSE	209	0PD	A2_4	0.992783
HSE	209	0PE	A2_5	0.33362
HSE	209	0PA	A2_1	1.19302
HSE	209	0PB	A2_2	1.1409
HSE	209	0PC	A2_3	0.0672062
HSE	209	0PD	A2_4	1.41368
HSE	209	0PE	A2_5	0.665993
HSE	209	0PA	A2_1	0.934119
HSE	209	0PB	A2_2	0.155669
HSE	209	0PC	A2_3	0.197524
HSE	209	0PD	A2_4	1.73934
HSE	209	0PE	A2_5	0.318685
HSE	209	0PA	A2_1	1.02242
HSE	209	0PB	A2_2	0.328494
HSE	209	0PC	A2_3	-0.300924
HSE	209	0PD	A2_4	0.885206
HSE	209	0PE	A2_5	0.490401
HSE	209	0PA	A2_1	0.877406
HSE	209	0PB	A2_2	0.668709
HSE	209	0PC	A2_3	0.0320022
HSE	209	0PD	A2_4	0.394212
HSE	209	0PE	A2_5	0.792319
HSE	209	0PA	A2_1	1.05544
HSE	209	0PB	A2_2	0.287927
HSE	209	0PC	A2_3	0.0210079
HSE	209	0PD	A2_4	1.38893
HSE	209	0PE	A2_5	0.880974
HSE	209	0PA	A2_1	1.21909
HSE	209	0PB	A2_2	1.09045
HSE	209	0PC	A2_3	0.525695
HSE	209	0PD	A2_4	1.66646
HSE	209	0PE	A2_5	1.15137
HSE	209	0PA	A2_1	0.869153
HSE	209	0PB	A2_2	0.138024
HSE	209	0PC	A2_3	0.268727
HSE	209	0PD	A2_4	1.11912
HSE	209	0PE	A2_5	1.00392
HSE	209	0PA	A2_1	1.14687
HSE	209	0PB	A2_2	0.758799
HSE	209	0PC	A2_3	0.301336
HSE	209	0PD	A2_4	1.23598
HSE	209	0PE	A2_5	1.03756
HSE	209	0PA	A2_1	1.35621
HSE	209	0PB	A2_2	0.786323
HSE	209	0PC	A2_3	0.190344
HSE	209	0PD	A2_4	0.683377
HSE	209	0PE	A2_5	0.905508
HSE	209	0PA	A2_1	0.950437
HSE	209	0PB	A2_2	0.581456
HSE	209	0PC	A2_3	0.167367
HSE	209	0PD	A2_4	1.07374
HSE	209	0PE	A2_5	1.04042
HSE	209	0PA	A2_1	1.65622
HSE	209	0PB	A2_2	0.618267
HSE	209	0PC	A2_3	0.267408
HSE	209	0PD	A2_4	1.24959
HSE	209	0PE	A2_5	0.934683
HSE	209	0PA	A2_1	0.900793
HSE	209	0PB	A2_2	0.60687
HSE	209	0PC	A2_3	0.712615
HSE	209	0PD	A2_4	0.916293
HSE	209	0PE	A2_5	0.736271
HSE	209	0PA	A2_1	1.19793
HSE	209	0PB	A2_2	1.05004
HSE	209	0PC	A2_3	-0.101069
HSE	209	0PD	A2_4	0.71861
HSE	209	0PE	A2_5	0.710198
HSE	209	0PA	A2_1	1.13565
HSE	209	0PB	A2_2	0.19519
HSE	209	0PC	A2_3	0.398545
HSE	209	0PD	A2_4	1.45921
HSE	209	0PE	A2_5	0.571166
HSE	209	0PA	A2_1	0.571314
HSE	209	0PB	A2_2	0.744223
HSE	209	0PC	A2_3	0.530398
HSE	209	0PD	A2_4	0.620108
HSE	209	0PE	A2_5	0.444297
HSE	209	0PA	A2_1	1.586
HSE	209	0PB	A2_2	0.530899
HSE	209	0PC	A2_3	0.0943879
HSE	209	0PD	A2_4	0.928491
HSE	209	0PE	A2_5	1.03627
HSE	209	0PA	A2_1	1.59551
HSE	209	0PB	A2_2	0.355932
HSE	209	0PC	A2_3	0.687726
HSE	209	0PD	A2_4	1.11066
HSE	209	0PE	A2_5	1.19101
HSE	209	0PA	A2_1	1.67054
HSE	209	0PB	A2_2	0.489286
HSE	209	0PC	A2_3	0.415842
HSE	209	0PD	A2_4	1.1742
HSE	209	0PE	A2_5	1.32304
HSE	209	0PA	A2_1	1.67262
HSE	209	0PB	A2_2	0.22067
HSE	209	0PC	A2_3	1.21052
HSE	209	0PD	A2_4	1.41964
HSE	209	0PE	A2_5	0.941223
HSE	209	0PA	A2_1	1.62122
HSE	209	0PB	A2_2	1.21228
HSE	209	0PC	A2_3	0.832455
HSE	209	0PD	A2_4	1.71853
HSE	209	0PE	A2_5	0.721608
HSE	209	0PA	A2_1	1.28976
HSE	209	0PB	A2_2	0.637219
HSE	209	0PC	A2_3	0.813851
HSE	209	0PD	A2_4	0.824559
HSE	209	0PE	A2_5	0.515969
HSE	209	0PA	A2_1	1.21843
HSE	209	0PB	A2_2	0.238946
HSE	209	0PC	A2_3	-0.0337009
HSE	209	0PD	A2_4	1.24056
HSE	209	0PE	A2_5	1.25938
HSE	209	0PA	A2_1	1.24148
HSE	209	0PB	A2_2	0.850898
HSE	209	0PC	A2_3	0.20666
HSE	209	0PD	A2_4	0.849209
HSE	209	0PE	A2_5	0.829822
HSE	209	0PA	A2_1	1.23938
HSE	209	0PB	A2_2	0.631534
HSE	209	0PC	A2_3	0.473937
HSE	209	0PD	A2_4	1.03221
HSE	209	0PE	A2_5	1.11286
HSE	209	0PA	A2_1	2.02055
HSE	209	0PB	A2_2	0.486146
HSE	209	0PC	A2_3	0.226528
HSE	209	0PD	A2_4	1.75838
HSE	209	0PE	A2_5	0.84212
HSE	209	0PA	A2_1	1.00031
HSE	209	0PB	A2_2	0.753352
HSE	209	0PC	A2_3	0.163598
HSE	209	0PD	A2_4	1.02549
HSE	209	0PE	A2_5	1.02272
HSE	209	0PA	A2_1	1.44654
HSE	209	0PB	A2_2	0.769966
HSE	209	0PC	A2_3	0.371207
HSE	209	0PD	A2_4	1.21689
HSE	209	0PE	A2_5	1.40086
HSE	209	0PA	A2_1	1.198
HSE	209	0PB	A2_2	0.690672
HSE	209	0PC	A2_3	0.620689
HSE	209	0PD	A2_4	1.55577
HSE	209	0PE	A2_5	1.04009
HSE	209	0PA	A2_1	1.58732
HSE	209	0PB	A2_2	0.642535
HSE	209	0PC	A2_3	0.232769
HSE	209	0PD	A2_4	0.806901
HSE	209	0PE	A2_5	1.04427
HSE	209	0PA	A2_1	1.26072
HSE	209	0PB	A2_2	0.686662
HSE	209	0PC	A2_3	0.607001
HSE	209	0PD	A2_4	0.90983
HSE	209	0PE	A2_5	0.753455
HSE	209	0PA	A2_1	1.35936
HSE	209	0PB	A2_2	0.606167
HSE	209	0PC	A2_3	0.584457
HSE	209	0PD	A2_4	0.848132
HSE	209	0PE	A2_5	0.785605
HSE	209	0PA	A2_1	1.48302
HSE	209	0PB	A2_2	0.586048
HSE	209	0PC	A2_3	0.819575
HSE	209	0PD	A2_4	1.20306
HSE	209	0PE	A2_5	1.63285
HSE	209	0PA	A2_1	1.27358
HSE	209	0PB	A2_2	1.1076
HSE	209	0PC	A2_3	0.67471
HSE	209	0PD	A2_4	1.07794
HSE	209	0PE	A2_5	1.15382
HSE	209	0PA	A2_1	1.0433
HSE	209	0PB	A2_2	0.995745
HSE	209	0PC	A2_3	0.578013
HSE	209	0PD	A2_4	1.12812
HSE	209	0PE	A2_5	1.38545
HSE	209	0PA	A2_1	1.09029
HSE	209	0PB	A2_2	0.848651
HSE	209	0PC	A2_3	0.707208
HSE	209	0PD	A2_4	0.926061
HSE	209	0PE	A2_5	0.784395
HSE	209	0PA	A2_1	1.46116
HSE	209	0PB	A2_2	0.521422
HSE	209	0PC	A2_3	-0.00481933
HSE	209	0PD	A2_4	0.731832
HSE	209	0PE	A2_5	0.589332
HSE	209	0PA	A2_1	1.33298
HSE	209	0PB	A2_2	0.995051
HSE	209	0PC	A2_3	0.186653
HSE	209	0PD	A2_4	0.915755
HSE	209	0PE	A2_5	1.0443
HSE	209	0PA	A2_1	1.32028
HSE	209	0PB	A2_2	0.469515
HSE	209	0PC	A2_3	-0.199817
HSE	209	0PD	A2_4	0.965639
HSE	209	0PE	A2_5	0.777955
HSE	209	0PA	A2_1	1.16016
HSE	209	0PB	A2_2	0.768452
HSE	209	0PC	A2_3	0.56228
HSE	209	0PD	A2_4	0.501909
HSE	209	0PE	A2_5	1.27676
HSE	209	0PA	A2_1	1.3236
HSE	209	0PB	A2_2	0.893851
HSE	209	0PC	A2_3	0.313322
HSE	209	0PD	A2_4	0.657714
HSE	209	0PE	A2_5	1.03296
HSE	209	0PA	A2_1	1.19189
HSE	209	0PB	A2_2	1.08711
HSE	209	0PC	A2_3	0.477194
HSE	209	0PD	A2_4	0.84917
HSE	209	0PE	A2_5	0.688561
HSE	209	0PA	A2_1	0.902913
HSE	209	0PB	A2_2	0.845848
HSE	209	0PC	A2_3	0.403443
HSE	209	0PD	A2_4	1.1509
HSE	209	0PE	A2_5	0.962896
HSE	209	0PA	A2_1	2.01866
HSE	209	0PB	A2_2	0.846841
HSE	209	0PC	A2_3	0.205394
HSE	209	0PD	A2_4	1.1038
HSE	209	0PE	A2_5	1.45002
HSE	209	0PA	A2_1	1.28912
HSE	209	0PB	A2_2	-0.175335
HSE	209	0PC	A2_3	0.255892
HSE	209	0PD	A2_4	0.698782
HSE	209	0PE	A2_5	1.66069
HSE	209	0PA	A2_1	1.28183
HSE	209	0PB	A2_2	0.757586
HSE	209	0PC	A2_3	0.192359
HSE	209	0PD	A2_4	0.690009
HSE	209	0PE	A2_5	1.24799
HSE	209	0PA	A2_1	1.22954
HSE	209	0PB	A2_2	0.803543
HSE	209	0PC	A2_3	0.580173
HSE	209	0PD	A2_4	0.900376
HSE	209	0PE	A2_5	1.28697
HSE	209	0PA	A2_1	1.44558
HSE	209	0PB	A2_2	1.04242
HSE	209	0PC	A2_3	0.83767
HSE	209	0PD	A2_4	0.835949
HSE	209	0PE	A2_5	1.08674
HSE	209	0PA	A2_1	1.45597
HSE	209	0PB	A2_2	1.36289
HSE	209	0PC	A2_3	1.11449
HSE	209	0PD	A2_4	1.06244
HSE	209	0PE	A2_5	0.616031
HSE	209	0PA	A2_1	1.42255
HSE	209	0PB	A2_2	0.866466
HSE	209	0PC	A2_3	0.543663
HSE	209	0PD	A2_4	0.814264
HSE	209	0PE	A2_5	1.49864
HSE	209	0PA	A2_1	0.409193
HSE	209	0PB	A2_2	0.776167
HSE	209	0PC	A2_3	0.777616
HSE	209	0PD	A2_4	0.820393
HSE	209	0PE	A2_5	0.762888
HSE	209	0PA	A2_1	0.837571
HSE	209	0PB	A2_2	0.268308
HSE	209	0PC	A2_3	0.694363
HSE	209	0PD	A2_4	0.936795
HSE	209	0PE	A2_5	0.961291
HSE	209	0PA	A2_1	1.1721
HSE	209	0PB	A2_2	0.282577
HSE	209	0PC	A2_3	0.432608
HSE	209	0PD	A2_4	1.1469
HSE	209	0PE	A2_5	1.261
HSE	209	0PA	A2_1	1.38595
HSE	209	0PB	A2_2	0.868436
HSE	209	0PC	A2_3	0.218144
HSE	209	0PD	A2_4	1.12757
HSE	209	0PE	A2_5	1.0781
HSE	209	0PA	A2_1	1.37666
HSE	209	0PB	A2_2	0.0840955
HSE	209	0PC	A2_3	0.534089
HSE	209	0PD	A2_4	1.05476
HSE	209	0PE	A2_5	0.533316
HSE	209	0PA	A2_1	1.90724
HSE	209	0PB	A2_2	0.811111
HSE	209	0PC	A2_3	0.363229
HSE	209	0PD	A2_4	1.34547
HSE	209	0PE	A2_5	0.827656
HSE	209	0PA	A2_1	0.83765
HSE	209	0PB	A2_2	0.928323
HSE	209	0PC	A2_3	0.456465
HSE	209	0PD	A2_4	0.821448
HSE	209	0PE	A2_5	0.716506
HSE	209	0PA	A2_1	0.517638
HSE	209	0PB	A2_2	0.620034
HSE	209	0PC	A2_3	0.517306
HSE	209	0PD	A2_4	1.2516
HSE	209	0PE	A2_5	0.966723
HSE	209	0PA	A2_1	1.20034
HSE	209	0PB	A2_2	0.55143
HSE	209	0PC	A2_3	0.219957
HSE	209	0PD	A2_4	1.38684
HSE	209	0PE	A2_5	1.05343
HSE	209	0PA	A2_1	1.01788
HSE	209	0PB	A2_2	0.886482
HSE	209	0PC	A2_3	0.590091
HSE	209	0PD	A2_4	0.730519
HSE	209	0PE	A2_5	0.351082
HSE	209	0PA	A2_1	0.996618
HSE	209	0PB	A2_2	1.14122
HSE	209	0PC	A2_3	-0.0642089
HSE	209	0PD	A2_4	1.09779
HSE	209	0PE	A2_5	0.611277
HSE	209	0PA	A2_1	1.18006
HSE	209	0PB	A2_2	1.0637
HSE	209	0PC	A2_3	0.563218
HSE	209	0PD	A2_4	1.5012
HSE	209	0PE	A2_5	1.01617
HSE	209	0PA	A2_1	1.46156
HSE	209	0PB	A2_2	0.695744
HSE	209	0PC	A2_3	0.315289
HSE	209	0PD	A2_4	1.0312
HSE	209	0PE	A2_5	1.54915
HSE	209	0PA	A2_1	1.42794
HSE	209	0PB	A2_2	1.46092
HSE	209	0PC	A2_3	0.936449
HSE	209	0PD	A2_4	1.63631
HSE	209	0PE	A2_5	0.904518
HSE	209	0PA	A2_1	1.15353
HSE	209	0PB	A2_2	0.892541
HSE	209	0PC	A2_3	0.51647
HSE	209	0PD	A2_4	0.841105
HSE	209	0PE	A2_5	0.924543
HSE	209	0PA	A2_1	1.03083
HSE	209	0PB	A2_2	0.820875
HSE	209	0PC	A2_3	0.519001
HSE	209	0PD	A2_4	1.41176
HSE	209	0PE	A2_5	1.14573
HSE	209	0PA	A2_1	1.39988
HSE	209	0PB	A2_2	0.931552
HSE	209	0PC	A2_3	0.182621
HSE	209	0PD	A2_4	1.14204
HSE	209	0PE	A2_5	1.31026
HSE	209	0PA	A2_1	1.41062
HSE	209	0PB	A2_2	0.862856
HSE	209	0PC	A2_3	1.06585
HSE	209	0PD	A2_4	1.71958
HSE	209	0PE	A2_5	1.4469
HSE	209	0PA	A2_1	1.29271
HSE	209	0PB	A2_2	0.695467
HSE	209	0PC	A2_3	0.480145
HSE	209	0PD	A2_4	0.976068
HSE	209	0PE	A2_5	0.998631
HSE	209	0PA	A2_1	1.68982
HSE	209	0PB	A2_2	0.825425
HSE	209	0PC	A2_3	0.762643
HSE	209	0PD	A2_4	1.42334
HSE	209	0PE	A2_5	1.23797
HSE	209	0PA	A2_1	1.40795
HSE	209	0PB	A2_2	0.67901
HSE	209	0PC	A2_3	0.792707
HSE	209	0PD	A2_4	1.0396
HSE	209	0PE	A2_5	1.26855
HSE	209	0PA	A2_1	1.5437
HSE	209	0PB	A2_2	0.713363
HSE	209	0PC	A2_3	0.212978
HSE	209	0PD	A2_4	1.32018
HSE	209	0PE	A2_5	0.628188
HSE	209	0PA	A2_1	1.28568
HSE	209	0PB	A2_2	0.824855
HSE	209	0PC	A2_3	0.599793
HSE	209	0PD	A2_4	1.37292
HSE	209	0PE	A2_5	0.728129
HSE	209	0PA	A2_1	1.36704
HSE	209	0PB	A2_2	0.483406
HSE	209	0PC	A2_3	0.765283
HSE	209	0PD	A2_4	1.53839
HSE	209	0PE	A2_5	1.04874
HSE	209	0PA	A2_1	1.75547
HSE	209	0PB	A2_2	0.907264
HSE	209	0PC	A2_3	0.13586
HSE	209	0PD	A2_4	0.973872
HSE	209	0PE	A2_5	1.11997
HSE	209	0PA	A2_1	1.40523
HSE	209	0PB	A2_2	0.988341
HSE	209	0PC	A2_3	0.650137
HSE	209	0PD	A2_4	1.66811
HSE	209	0PE	A2_5	1.04558
HSE	209	0PA	A2_1	0.577859
HSE	209	0PB	A2_2	0.455315
HSE	209	0PC	A2_3	0.518331
HSE	209	0PD	A2_4	1.07288
HSE	209	0PE	A2_5	0.803457
HSE	209	0PA	A2_1	1.43006
HSE	209	0PB	A2_2	0.469817
HSE	209	0PC	A2_3	0.445468
HSE	209	0PD	A2_4	1.13841
HSE	209	0PE	A2_5	0.551584
HSE	209	0PA	A2_1	1.17824
HSE	209	0PB	A2_2	0.81501
HSE	209	0PC	A2_3	0.708981
HSE	209	0PD	A2_4	1.12023
HSE	209	0PE	A2_5	0.733901
HSE	209	0PA	A2_1	1.13008
HSE	209	0PB	A2_2	0.787485
HSE	209	0PC	A2_3	0.44808
HSE	209	0PD	A2_4	1.0424
HSE	209	0PE	A2_5	1.14883
HSE	209	0PA	A2_1	0.677521
HSE	209	0PB	A2_2	1.03472
HSE	209	0PC	A2_3	0.836561
HSE	209	0PD	A2_4	1.26023
HSE	209	0PE	A2_5	0.888821
HSE	209	0PA	A2_1	1.33198
HSE	209	0PB	A2_2	0.120581
HSE	209	0PC	A2_3	0.348445
HSE	209	0PD	A2_4	1.07143
HSE	209	0PE	A2_5	0.916251
HSE	209	0PA	A2_1	1.22485
HSE	209	0PB	A2_2	0.790452
HSE	209	0PC	A2_3	0.947407
HSE	209	0PD	A2_4	1.272
HSE	209	0PE	A2_5	1.0633
HSE	209	0PA	A2_1	1.3931
HSE	209	0PB	A2_2	0.915285
HSE	209	0PC	A2_3	0.111461
HSE	209	0PD	A2_4	1.69157
HSE	209	0PE	A2_5	1.15973
HSE	209	0PA	A2_1	1.80712
HSE	209	0PB	A2_2	1.08298
HSE	209	0PC	A2_3	0.188249
HSE	209	0PD	A2_4	0.271341
HSE	209	0PE	A2_5	0.822357
HSE	209	0PA	A2_1	1.20933
HSE	209	0PB	A2_2	0.824662
HSE	209	0PC	A2_3	0.637606
HSE	209	0PD	A2_4	0.83067
HSE	209	0PE	A2_5	0.0585345
HSE	209	0PA	A2_1	1.3554
HSE	209	0PB	A2_2	1.29138
HSE	209	0PC	A2_3	0.620337
HSE	209	0PD	A2_4	1.05133
HSE	209	0PE	A2_5	1.30106
HSE	209	0PA	A2_1	1.02679
HSE	209	0PB	A2_2	1.11851
HSE	209	0PC	A2_3	0.293277
HSE	209	0PD	A2_4	0.628822
HSE	209	0PE	A2_5	0.905633
HSE	209	0PA	A2_1	1.29482
HSE	209	0PB	A2_2	0.653491
HSE	209	0PC	A2_3	0.716002
HSE	209	0PD	A2_4	0.507703
HSE	209	0PE	A2_5	0.631606
HSE	209	0PA	A2_1	1.3388
HSE	209	0PB	A2_2	1.08094
HSE	209	0PC	A2_3	0.307515
HSE	209	0PD	A2_4	0.660329
HSE	209	0PE	A2_5	0.910916
HSE	209	0PA	A2_1	1.44966
HSE	209	0PB	A2_2	1.52908
HSE	209	0PC	A2_3	0.172374
HSE	209	0PD	A2_4	1.03604
HSE	209	0PE	A2_5	0.505413
HSE	209	0PA	A2_1	0.970458
HSE	209	0PB	A2_2	0.644018
HSE	209	0PC	A2_3	0.128156
HSE	209	0PD	A2_4	0.937348
HSE	209	0PE	A2_5	1.03296
HSE	209	0PA	A2_1	1.96224
HSE	209	0PB	A2_2	0.620464
HSE	209	0PC	A2_3	-0.218907
HSE	209	0PD	A2_4	1.04466
HSE	209	0PE	A2_5	0.828134
HSE	209	0PA	A2_1	0.942412
HSE	209	0PB	A2_2	0.887901
HSE	209	0PC	A2_3	0.291292
HSE	209	0PD	A2_4	0.554602
HSE	209	0PE	A2_5	0.991872
HSE	209	0PA	A2_1	1.25177
HSE	209	0PB	A2_2	0.592364
HSE	209	0PC	A2_3	0.690693
HSE	209	0PD	A2_4	0.337325
HSE	209	0PE	A2_5	1.30595
HSE	209	0PA	A2_1	0.831446
HSE	209	0PB	A2_2	0.516785
HSE	209	0PC	A2_3	0.291612
HSE	209	0PD	A2_4	1.17121
HSE	209	0PE	A2_5	1.14882
HSE	209	0PA	A2_1	1.30077
HSE	209	0PB	A2_2	1.25983
HSE	209	0PC	A2_3	0.283447
HSE	209	0PD	A2_4	0.519312
HSE	209	0PE	A2_5	0.805903
HSE	209	0PA	A2_1	1.16684
HSE	209	0PB	A2_2	1.13405
HSE	209	0PC	A2_3	-0.226978
HSE	209	0PD	A2_4	0.0235774
HSE	209	0PE	A2_5	0.509786
HSE	209	0PA	A2_1	1.07871
HSE	209	0PB	A2_2	0.731487
HSE	209	0PC	A2_3	0.112783
HSE	209	0PD	A2_4	0.570615
HSE	209	0PE	A2_5	0.441854
HSE	209	0PA	A2_1	1.21279
HSE	209	0PB	A2_2	0.951553
HSE	209	0PC	A2_3	0.0699775
HSE	209	0PD	A2_4	0.63223
HSE	209	0PE	A2_5	1.15042
HSE	209	0PA	A2_1	1.60043
HSE	209	0PB	A2_2	0.239245
HSE	209	0PC	A2_3	0.00191958
HSE	209	0PD	A2_4	0.336398
HSE	209	0PE	A2_5	1.36032
HSE	209	0PA	A2_1	1.09088
HSE	209	0PB	A2_2	0.644543
HSE	209	0PC	A2_3	0.0732887
HSE	209	0PD	A2_4	0.206094
HSE	209	0PE	A2_5	0.664275
HSE	209	0PA	A2_1	1.66293
HSE	209	0PB	A2_2	0.333796
HSE	209	0PC	A2_3	-0.184102
HSE	209	0PD	A2_4	0.421435
HSE	209	0PE	A2_5	1.34954
HSE	209	0PA	A2_1	1.22211
HSE	209	0PB	A2_2	0.860945
HSE	209	0PC	A2_3	-0.0177369
HSE	209	0PD	A2_4	0.624415
HSE	209	0PE	A2_5	1.17237
HSE	209	0PA	A2_1	1.27064
HSE	209	0PB	A2_2	0.610409
HSE	209	0PC	A2_3	-0.00345236
HSE	209	0PD	A2_4	0.863735
HSE	209	0PE	A2_5	0.630978
HSE	209	0PA	A2_1	0.913713
HSE	209	0PB	A2_2	0.520376
HSE	209	0PC	A2_3	0.0339566
HSE	209	0PD	A2_4	0.878132
HSE	209	0PE	A2_5	0.969441
HSE	209	0PA	A2_1	1.03297
HSE	209	0PB	A2_2	0.705087
HSE	209	0PC	A2_3	0.690258
HSE	209	0PD	A2_4	1.47785
HSE	209	0PE	A2_5	1.35791
HSE	209	0PA	A2_1	0.786848
HSE	209	0PB	A2_2	1.0275
HSE	209	0PC	A2_3	0.141801
HSE	209	0PD	A2_4	0.543535
HSE	209	0PE	A2_5	1.23877
HSE	209	0PA	A2_1	1.24631
HSE	209	0PB	A2_2	0.665033
HSE	209	0PC	A2_3	0.524511
HSE	209	0PD	A2_4	0.827749
HSE	209	0PE	A2_5	0.963656
HSE	209	0PA	A2_1	1.79904
HSE	209	0PB	A2_2	0.791281
HSE	209	0PC	A2_3	-0.0423368
HSE	209	0PD	A2_4	0.998576
HSE	209	0PE	A2_5	1.19848
HSE	209	0PA	A2_1	1.59816
HSE	209	0PB	A2_2	0.734956
HSE	209	0PC	A2_3	0.491717
HSE	209	0PD	A2_4	0.376079
HSE	209	0PE	A2_5	0.555923
HSE	209	0PA	A2_1	1.26367
HSE	209	0PB	A2_2	1.03271
HSE	209	0PC	A2_3	0.563533
HSE	209	0PD	A2_4	0.338323
HSE	209	0PE	A2_5	1.10385
HSE	209	0PA	A2_1	1.38348
HSE	209	0PB	A2_2	1.01877
HSE	209	0PC	A2_3	0.000961267
HSE	209	0PD	A2_4	0.334383
HSE	209	0PE	A2_5	1.2804
HSE	209	0PA	A2_1	1.5447
HSE	209	0PB	A2_2	0.70902
HSE	209	0PC	A2_3	0.250766
HSE	209	0PD	A2_4	0.187554
HSE	209	0PE	A2_5	1.13383
HSE	209	0PA	A2_1	1.10661
HSE	209	0PB	A2_2	1.16875
HSE	209	0PC	A2_3	0.487463
HSE	209	0PD	A2_4	0.807963
HSE	209	0PE	A2_5	0.746919
HSE	209	0PA	A2_1	1.82437
HSE	209	0PB	A2_2	0.836279
HSE	209	0PC	A2_3	0.777176
HSE	209	0PD	A2_4	0.50726
HSE	209	0PE	A2_5	1.33259
HSE	209	0PA	A2_1	0.960952
HSE	209	0PB	A2_2	0.596672
HSE	209	0PC	A2_3	0.418754
HSE	209	0PD	A2_4	0.571479
HSE	209	0PE	A2_5	1.04732
HSE	209	0PA	A2_1	1.22562
HSE	209	0PB	A2_2	0.696732
HSE	209	0PC	A2_3	0.283262
HSE	209	0PD	A2_4	1.08618
HSE	209	0PE	A2_5	1.00815
HSE	209	0PA	A2_1	1.01548
HSE	209	0PB	A2_2	0.991842
HSE	209	0PC	A2_3	-0.0454209
HSE	209	0PD	A2_4	0.533204
HSE	209	0PE	A2_5	1.60818
HSE	209	0PA	A2_1	1.26136
HSE	209	0PB	A2_2	0.951768
HSE	209	0PC	A2_3	0.259469
HSE	209	0PD	A2_4	0.92899
HSE	209	0PE	A2_5	1.13669
HSE	209	0PA	A2_1	0.679525
HSE	209	0PB	A2_2	0.288714
HSE	209	0PC	A2_3	0.332317
HSE	209	0PD	A2_4	1.02771
HSE	209	0PE	A2_5	1.50681
HSE	209	0PA	A2_1	1.20339
HSE	209	0PB	A2_2	0.438976
HSE	209	0PC	A2_3	0.369183
HSE	209	0PD	A2_4	1.04878
HSE	209	0PE	A2_5	1.4474
HSE	209	0PA	A2_1	0.815537
HSE	209	0PB	A2_2	0.716767
HSE	209	0PC	A2_3	0.240615
HSE	209	0PD	A2_4	1.04404
HSE	209	0PE	A2_5	0.866715
HSE	209	0PA	A2_1	0.81215
HSE	209	0PB	A2_2	0.97267
HSE	209	0PC	A2_3	0.558752
HSE	209	0PD	A2_4	0.690743
HSE	209	0PE	A2_5	1.78661
HSE	209	0PA	A2_1	0.520649
HSE	209	0PB	A2_2	0.311815
HSE	209	0PC	A2_3	0.879266
HSE	209	0PD	A2_4	0.789678
HSE	209	0PE	A2_5	0.702961
HSE	209	0PA	A2_1	1.48368
HSE	209	0PB	A2_2	0.441711
HSE	209	0PC	A2_3	0.182931
HSE	209	0PD	A2_4	0.984526
HSE	209	0PE	A2_5	1.19504
HSE	209	0PA	A2_1	0.967703
HSE	209	0PB	A2_2	1.03308
HSE	209	0PC	A2_3	0.929146
HSE	209	0PD	A2_4	0.890745
HSE	209	0PE	A2_5	0.951334
HSE	209	0PA	A2_1	0.649481
HSE	209	0PB	A2_2	0.734326
HSE	209	0PC	A2_3	0.751386
HSE	209	0PD	A2_4	0.510179
HSE	209	0PE	A2_5	0.712075
HSE	209	0PA	A2_1	1.50213
HSE	209	0PB	A2_2	1.56906
HSE	209	0PC	A2_3	0.984419
HSE	209	0PD	A2_4	0.395024
HSE	209	0PE	A2_5	0.71221
HSE	209	0PA	A2_1	1.22914
HSE	209	0PB	A2_2	0.848641
HSE	209	0PC	A2_3	1.01258
HSE	209	0PD	A2_4	0.409137
HSE	209	0PE	A2_5	0.710101
HSE	209	0PA	A2_1	1.37577
HSE	209	0PB	A2_2	0.503066
HSE	209	0PC	A2_3	0.421688
HSE	209	0PD	A2_4	0.581166
HSE	209	0PE	A2_5	0.739544
HSE	209	0PA	A2_1	1.28931
HSE	209	0PB	A2_2	0.84135
HSE	209	0PC	A2_3	0.828754
HSE	209	0PD	A2_4	0.0895691
HSE	209	0PE	A2_5	0.828324
HSE	209	0PA	A2_1	1.27307
HSE	209	0PB	A2_2	1.12937
HSE	209	0PC	A2_3	1.23463
HSE	209	0PD	A2_4	0.594625
HSE	209	0PE	A2_5	1.20199
HSE	209	0PA	A2_1	1.20761
HSE	209	0PB	A2_2	1.03708
HSE	209	0PC	A2_3	0.924222
HSE	209	0PD	A2_4	0.954623
HSE	209	0PE	A2_5	1.46444
HSE	209	0PA	A2_1	1.34619
HSE	209	0PB	A2_2	0.987184
HSE	209	0PC	A2_3	1.06748
HSE	209	0PD	A2_4	0.945391
HSE	209	0PE	A2_5	0.990247
HSE	209	0PA	A2_1	0.933092
HSE	209	0PB	A2_2	1.1945
HSE	209	0PC	A2_3	1.01083
HSE	209	0PD	A2_4	0.586478
HSE	209	0PE	A2_5	1.04844
HSE	209	0PA	A2_1	0.96795
HSE	209	0PB	A2_2	1.25175
HSE	209	0PC	A2_3	0.975025
HSE	209	0PD	A2_4	0.492449
HSE	209	0PE	A2_5	0.916701
HSE	209	0PA	A2_1	1.12441
HSE	209	0PB	A2_2	1.2112
HSE	209	0PC	A2_3	1.13917
HSE	209	0PD	A2_4	0.449747
HSE	209	0PE	A2_5	0.977834
HSE	209	0PA	A2_1	0.780462
HSE	209	0PB	A2_2	0.911849
HSE	209	0PC	A2_3	0.75886
HSE	209	0PD	A2_4	1.26644
HSE	209	0PE	A2_5	1.3462
HSE	209	0PA	A2_1	1.18882
HSE	209	0PB	A2_2	0.706725
HSE	209	0PC	A2_3	0.641892
HSE	209	0PD	A2_4	0.302831
HSE	209	0PE	A2_5	1.09455
HSE	209	0PA	A2_1	1.07361
HSE	209	0PB	A2_2	1.12977
HSE	209	0PC	A2_3	0.444579
HSE	209	0PD	A2_4	0.15731
HSE	209	0PE	A2_5	1.05225
HSE	209	0PA	A2_1	1.11479
HSE	209	0PB	A2_2	0.739348
HSE	209	0PC	A2_3	0.987362
HSE	209	0PD	A2_4	0.600344
HSE	209	0PE	A2_5	1.28869
HSE	209	0PA	A2_1	1.34552
HSE	209	0PB	A2_2	0.895114
HSE	209	0PC	A2_3	0.540125
HSE	209	0PD	A2_4	0.839261
HSE	209	0PE	A2_5	1.15682
HSE	209	0PA	A2_1	1.0352
HSE	209	0PB	A2_2	0.663107
HSE	209	0PC	A2_3	0.698974
HSE	209	0PD	A2_4	0.682677
HSE	209	0PE	A2_5	0.941158
HSE	209	0PA	A2_1	1.83269
HSE	209	0PB	A2_2	1.00327
HSE	209	0PC	A2_3	0.294767
HSE	209	0PD	A2_4	0.595389
HSE	209	0PE	A2_5	1.25525
HSE	209	0PA	A2_1	1.0837
HSE	209	0PB	A2_2	1.33302
HSE	209	0PC	A2_3	0.236263
HSE	209	0PD	A2_4	0.536958
HSE	209	0PE	A2_5	1.22148
HSE	209	0PA	A2_1	1.20274
HSE	209	0PB	A2_2	0.763364
HSE	209	0PC	A2_3	0.646423
HSE	209	0PD	A2_4	0.598162
HSE	209	0PE	A2_5	0.813343
HSE	209	0PA	A2_1	1.11697
HSE	209	0PB	A2_2	1.08542
HSE	209	0PC	A2_3	0.613231
HSE	209	0PD	A2_4	0.900334
HSE	209	0PE	A2_5	0.968453
HSE	209	0PA	A2_1	1.13857
HSE	209	0PB	A2_2	0.769999
HSE	209	0PC	A2_3	1.04923
HSE	209	0PD	A2_4	1.05511
HSE	209	0PE	A2_5	1.36875
HSE	209	0PA	A2_1	1.03499
HSE	209	0PB	A2_2	0.326668
HSE	209	0PC	A2_3	1.27908
HSE	209	0PD	A2_4	0.649794
HSE	209	0PE	A2_5	0.971748
HSE	209	0PA	A2_1	1.8459
HSE	209	0PB	A2_2	0.854923
HSE	209	0PC	A2_3	0.504735
HSE	209	0PD	A2_4	0.502751
HSE	209	0PE	A2_5	0.882374
HSE	209	0PA	A2_1	1.17905
HSE	209	0PB	A2_2	0.18791
HSE	209	0PC	A2_3	0.173178
HSE	209	0PD	A2_4	0.837854
HSE	209	0PE	A2_5	0.81708
HSE	209	0PA	A2_1	1.40657
HSE	209	0PB	A2_2	0.821419
HSE	209	0PC	A2_3	0.62201
HSE	209	0PD	A2_4	1.2656
HSE	209	0PE	A2_5	1.66896
HSE	209	0PA	A2_1	1.50176
HSE	209	0PB	A2_2	1.09723
HSE	209	0PC	A2_3	0.0780413
HSE	209	0PD	A2_4	0.693275
HSE	209	0PE	A2_5	1.26236
HSE	209	0PA	A2_1	1.24174
HSE	209	0PB	A2_2	0.131018
HSE	209	0PC	A2_3	0.273174
HSE	209	0PD	A2_4	0.592626
HSE	209	0PE	A2_5	0.994923
HSE	209	0PA	A2_1	1.16823
HSE	209	0PB	A2_2	0.932182
HSE	209	0PC	A2_3	0.578337
HSE	209	0PD	A2_4	1.08517
[truncated: 13,001 more rows]

## Sheet: Fig_3B_violin_substrate
name	resid	segid	uniq_key	rotated_z
FORA	1	0BF1	A2_1	-2.78887
FORA	11	0BF1	A2_2	-3.8451
FORA	21	0BF1	A2_3	-2.43228
FORA	31	0BF1	A2_4	-2.33696
FORA	41	0BF1	A2_5	-1.85619
FORA	1	0BF1	A2_1	-2.84842
FORA	11	0BF1	A2_2	-3.88194
FORA	21	0BF1	A2_3	-8.6857
FORA	31	0BF1	A2_4	-1.88837
FORA	41	0BF1	A2_5	-1.40495
FORA	1	0BF1	A2_1	-2.97808
FORA	11	0BF1	A2_2	-4.00028
FORA	21	0BF1	A2_3	-6.07544
FORA	31	0BF1	A2_4	-1.76108
FORA	41	0BF1	A2_5	-1.92606
FORA	1	0BF1	A2_1	-6.20601
FORA	11	0BF1	A2_2	-3.33624
FORA	21	0BF1	A2_3	-6.68256
FORA	31	0BF1	A2_4	-2.38221
FORA	41	0BF1	A2_5	-2.23696
FORA	1	0BF1	A2_1	-7.05137
FORA	11	0BF1	A2_2	-3.68063
FORA	21	0BF1	A2_3	-7.29451
FORA	31	0BF1	A2_4	-1.66487
FORA	41	0BF1	A2_5	-1.19198
FORA	1	0BF1	A2_1	-7.35371
FORA	11	0BF1	A2_2	-3.96579
FORA	21	0BF1	A2_3	-8.07017
FORA	31	0BF1	A2_4	-6.68505
FORA	41	0BF1	A2_5	-1.45318
FORA	1	0BF1	A2_1	-6.94173
FORA	11	0BF1	A2_2	-4.58823
FORA	21	0BF1	A2_3	-7.71265
FORA	31	0BF1	A2_4	-7.81012
FORA	41	0BF1	A2_5	-1.54448
FORA	1	0BF1	A2_1	-7.61273
FORA	11	0BF1	A2_2	-4.41243
FORA	21	0BF1	A2_3	-7.07818
FORA	31	0BF1	A2_4	-7.27534
FORA	41	0BF1	A2_5	-1.69648
FORA	1	0BF1	A2_1	-7.01475
FORA	11	0BF1	A2_2	-3.0659
FORA	21	0BF1	A2_3	-7.39908
FORA	31	0BF1	A2_4	-7.48118
FORA	41	0BF1	A2_5	-3.36484
FORA	1	0BF1	A2_1	-7.45693
FORA	11	0BF1	A2_2	-3.36038
FORA	21	0BF1	A2_3	-6.55231
FORA	31	0BF1	A2_4	-7.44353
FORA	41	0BF1	A2_5	-3.57095
FORA	1	0BF1	A2_1	-6.96901
FORA	11	0BF1	A2_2	-3.49085
FORA	21	0BF1	A2_3	-6.79883
FORA	31	0BF1	A2_4	-7.28772
FORA	41	0BF1	A2_5	-3.13781
FORA	1	0BF1	A2_1	-6.63984
FORA	11	0BF1	A2_2	-3.59801
FORA	21	0BF1	A2_3	-6.60883
FORA	31	0BF1	A2_4	-7.47027
FORA	41	0BF1	A2_5	-3.36875
FORA	1	0BF1	A2_1	-7.85303
FORA	11	0BF1	A2_2	-4.12365
FORA	21	0BF1	A2_3	-6.36609
FORA	31	0BF1	A2_4	-7.60794
FORA	41	0BF1	A2_5	-3.75319
FORA	1	0BF1	A2_1	-6.46803
FORA	11	0BF1	A2_2	-4.06788
FORA	21	0BF1	A2_3	-6.20952
FORA	31	0BF1	A2_4	-7.38386
FORA	41	0BF1	A2_5	-3.21497
FORA	1	0BF1	A2_1	-6.41498
FORA	11	0BF1	A2_2	-4.00161
FORA	21	0BF1	A2_3	-6.55813
FORA	31	0BF1	A2_4	-9.02256
FORA	41	0BF1	A2_5	-3.73129
FORA	1	0BF1	A2_1	-7.63991
FORA	11	0BF1	A2_2	-4.08674
FORA	21	0BF1	A2_3	-6.12498
FORA	31	0BF1	A2_4	-9.65599
FORA	41	0BF1	A2_5	-3.59304
FORA	1	0BF1	A2_1	-7.20596
FORA	11	0BF1	A2_2	-4.09124
FORA	21	0BF1	A2_3	-8.11196
FORA	31	0BF1	A2_4	-7.93763
FORA	41	0BF1	A2_5	-3.55381
FORA	1	0BF1	A2_1	-6.8786
FORA	11	0BF1	A2_2	-3.40024
FORA	21	0BF1	A2_3	-6.25539
FORA	31	0BF1	A2_4	-7.51632
FORA	41	0BF1	A2_5	-3.07471
FORA	1	0BF1	A2_1	-7.29779
FORA	11	0BF1	A2_2	-4.11989
FORA	21	0BF1	A2_3	-6.93939
FORA	31	0BF1	A2_4	-7.18326
FORA	41	0BF1	A2_5	-2.9759
FORA	1	0BF1	A2_1	-6.9816
FORA	11	0BF1	A2_2	-6.94366
FORA	21	0BF1	A2_3	-7.89986
FORA	31	0BF1	A2_4	-5.69752
FORA	41	0BF1	A2_5	-2.90891
FORA	1	0BF1	A2_1	-6.89025
FORA	11	0BF1	A2_2	-6.65144
FORA	21	0BF1	A2_3	-7.47295
FORA	31	0BF1	A2_4	-7.22763
FORA	41	0BF1	A2_5	-3.43067
FORA	1	0BF1	A2_1	-7.44364
FORA	11	0BF1	A2_2	-6.96801
FORA	21	0BF1	A2_3	-6.45016
FORA	31	0BF1	A2_4	-6.80404
FORA	41	0BF1	A2_5	-3.07053
FORA	1	0BF1	A2_1	-7.50091
FORA	11	0BF1	A2_2	-7.20295
FORA	21	0BF1	A2_3	-8.16089
FORA	31	0BF1	A2_4	-7.77219
FORA	41	0BF1	A2_5	-3.648
FORA	1	0BF1	A2_1	-7.43449
FORA	11	0BF1	A2_2	-6.66391
FORA	21	0BF1	A2_3	-5.68516
FORA	31	0BF1	A2_4	-6.61952
FORA	41	0BF1	A2_5	-3.43113
FORA	1	0BF1	A2_1	-7.52098
FORA	11	0BF1	A2_2	-6.28546
FORA	21	0BF1	A2_3	-7.03679
FORA	31	0BF1	A2_4	-7.3156
FORA	41	0BF1	A2_5	-3.29825
FORA	1	0BF1	A2_1	-7.32149
FORA	11	0BF1	A2_2	-6.26541
FORA	21	0BF1	A2_3	-6.2892
FORA	31	0BF1	A2_4	-6.60102
FORA	41	0BF1	A2_5	-3.7165
FORA	1	0BF1	A2_1	-6.93251
FORA	11	0BF1	A2_2	-6.623
FORA	21	0BF1	A2_3	-6.29767
FORA	31	0BF1	A2_4	-7.04266
FORA	41	0BF1	A2_5	-3.19985
FORA	1	0BF1	A2_1	-6.92879
FORA	11	0BF1	A2_2	-6.55755
FORA	21	0BF1	A2_3	-6.17214
FORA	31	0BF1	A2_4	-5.93573
FORA	41	0BF1	A2_5	-2.99065
FORA	1	0BF1	A2_1	-7.68829
FORA	11	0BF1	A2_2	-7.38365
FORA	21	0BF1	A2_3	-7.36962
FORA	31	0BF1	A2_4	-6.95451
FORA	41	0BF1	A2_5	-3.4308
FORA	1	0BF1	A2_1	-7.12301
FORA	11	0BF1	A2_2	-6.06229
FORA	21	0BF1	A2_3	-6.65387
FORA	31	0BF1	A2_4	-7.32593
FORA	41	0BF1	A2_5	-3.36415
FORA	1	0BF1	A2_1	-7.18363
FORA	11	0BF1	A2_2	-6.47278
FORA	21	0BF1	A2_3	-5.84895
FORA	31	0BF1	A2_4	-6.7239
FORA	41	0BF1	A2_5	-3.4535
FORA	1	0BF1	A2_1	-7.70392
FORA	11	0BF1	A2_2	-6.66659
FORA	21	0BF1	A2_3	-5.79218
FORA	31	0BF1	A2_4	-6.46818
FORA	41	0BF1	A2_5	-3.40931
FORA	1	0BF1	A2_1	-6.83975
FORA	11	0BF1	A2_2	-6.25616
FORA	21	0BF1	A2_3	-6.2426
FORA	31	0BF1	A2_4	-6.91001
FORA	41	0BF1	A2_5	-3.28082
FORA	1	0BF1	A2_1	-7.62495
FORA	11	0BF1	A2_2	-6.30866
FORA	21	0BF1	A2_3	-7.59468
FORA	31	0BF1	A2_4	-7.54581
FORA	41	0BF1	A2_5	-3.79189
FORA	1	0BF1	A2_1	-7.37536
FORA	11	0BF1	A2_2	-6.2357
FORA	21	0BF1	A2_3	-7.27543
FORA	31	0BF1	A2_4	-6.47477
FORA	41	0BF1	A2_5	-3.27909
FORA	1	0BF1	A2_1	-6.43285
FORA	11	0BF1	A2_2	-5.88757
FORA	21	0BF1	A2_3	-6.91795
FORA	31	0BF1	A2_4	-8.14564
FORA	41	0BF1	A2_5	-3.63838
FORA	1	0BF1	A2_1	-6.81644
FORA	11	0BF1	A2_2	-7.32442
FORA	21	0BF1	A2_3	-6.2997
FORA	31	0BF1	A2_4	-7.99127
FORA	41	0BF1	A2_5	-4.71735
FORA	1	0BF1	A2_1	-7.77251
FORA	11	0BF1	A2_2	-6.01461
FORA	21	0BF1	A2_3	-6.64301
FORA	31	0BF1	A2_4	-6.93095
FORA	41	0BF1	A2_5	-3.26974
FORA	1	0BF1	A2_1	-6.90926
FORA	11	0BF1	A2_2	-6.83462
FORA	21	0BF1	A2_3	-7.34552
FORA	31	0BF1	A2_4	-8.34731
FORA	41	0BF1	A2_5	-6.46104
FORA	1	0BF1	A2_1	-6.7561
FORA	11	0BF1	A2_2	-6.11903
FORA	21	0BF1	A2_3	-6.44915
FORA	31	0BF1	A2_4	-7.38052
FORA	41	0BF1	A2_5	-6.23605
FORA	1	0BF1	A2_1	-7.28294
FORA	11	0BF1	A2_2	-6.4471
FORA	21	0BF1	A2_3	-7.19128
FORA	31	0BF1	A2_4	-9.39032
FORA	41	0BF1	A2_5	-6.78115
FORA	1	0BF1	A2_1	-7.97237
FORA	11	0BF1	A2_2	-6.83367
FORA	21	0BF1	A2_3	-7.07453
FORA	31	0BF1	A2_4	-10.9426
FORA	41	0BF1	A2_5	-7.46264
FORA	1	0BF1	A2_1	-8.39646
FORA	11	0BF1	A2_2	-6.75757
FORA	21	0BF1	A2_3	-6.69274
FORA	31	0BF1	A2_4	-10.3995
FORA	41	0BF1	A2_5	-7.53794
FORA	1	0BF1	A2_1	-7.95876
FORA	11	0BF1	A2_2	-6.47956
FORA	21	0BF1	A2_3	-6.64473
FORA	31	0BF1	A2_4	-10.4072
FORA	41	0BF1	A2_5	-7.6053
FORA	1	0BF1	A2_1	-7.71453
FORA	11	0BF1	A2_2	-6.43083
FORA	21	0BF1	A2_3	-7.63147
FORA	31	0BF1	A2_4	-10.3459
FORA	41	0BF1	A2_5	-7.39861
FORA	1	0BF1	A2_1	-7.81187
FORA	11	0BF1	A2_2	-7.10316
FORA	21	0BF1	A2_3	-7.8644
FORA	31	0BF1	A2_4	-11.6276
FORA	41	0BF1	A2_5	-7.38119
FORA	1	0BF1	A2_1	-6.70366
FORA	11	0BF1	A2_2	-6.86874
FORA	21	0BF1	A2_3	-7.27277
FORA	31	0BF1	A2_4	-12.1517
FORA	41	0BF1	A2_5	-7.14406
FORA	1	0BF1	A2_1	-7.16401
FORA	11	0BF1	A2_2	-5.71171
FORA	21	0BF1	A2_3	-7.34684
FORA	31	0BF1	A2_4	-13.0286
FORA	41	0BF1	A2_5	-6.58717
FORA	1	0BF1	A2_1	-7.31056
FORA	11	0BF1	A2_2	-6.95999
FORA	21	0BF1	A2_3	-5.95273
FORA	31	0BF1	A2_4	-12.8463
FORA	41	0BF1	A2_5	-7.19108
FORA	1	0BF1	A2_1	-7.36859
FORA	11	0BF1	A2_2	-6.03735
FORA	21	0BF1	A2_3	-6.62227
FORA	31	0BF1	A2_4	-12.5466
FORA	41	0BF1	A2_5	-7.19075
FORA	1	0BF1	A2_1	-7.55797
FORA	11	0BF1	A2_2	-5.83442
FORA	21	0BF1	A2_3	-7.08076
FORA	31	0BF1	A2_4	-11.9108
FORA	41	0BF1	A2_5	-6.7185
FORA	1	0BF1	A2_1	-6.81549
FORA	11	0BF1	A2_2	-6.13734
FORA	21	0BF1	A2_3	-6.75708
FORA	31	0BF1	A2_4	-12.6609
FORA	41	0BF1	A2_5	-6.86519
FORA	1	0BF1	A2_1	-7.63121
FORA	11	0BF1	A2_2	-6.20362
FORA	21	0BF1	A2_3	-6.70155
FORA	31	0BF1	A2_4	-12.892
FORA	41	0BF1	A2_5	-6.46792
FORA	1	0BF1	A2_1	-7.10915
FORA	11	0BF1	A2_2	-6.47877
FORA	21	0BF1	A2_3	-6.45969
FORA	31	0BF1	A2_4	-12.1293
FORA	41	0BF1	A2_5	-6.26362
FORA	1	0BF1	A2_1	-6.7044
FORA	11	0BF1	A2_2	-6.06864
FORA	21	0BF1	A2_3	-7.13088
FORA	31	0BF1	A2_4	-12.9478
FORA	41	0BF1	A2_5	-8.21203
FORA	1	0BF1	A2_1	-6.64639
FORA	11	0BF1	A2_2	-6.50265
FORA	21	0BF1	A2_3	-7.11493
FORA	31	0BF1	A2_4	-10.3679
FORA	41	0BF1	A2_5	-5.99172
FORA	1	0BF1	A2_1	-7.5903
FORA	11	0BF1	A2_2	-6.72273
FORA	21	0BF1	A2_3	-6.46994
FORA	31	0BF1	A2_4	-12.6775
FORA	41	0BF1	A2_5	-5.99868
FORA	1	0BF1	A2_1	-8.1418
FORA	11	0BF1	A2_2	-6.96631
FORA	21	0BF1	A2_3	-6.70659
FORA	31	0BF1	A2_4	-13.0791
FORA	41	0BF1	A2_5	-6.78826
FORA	1	0BF1	A2_1	-7.96571
FORA	11	0BF1	A2_2	-5.54835
FORA	21	0BF1	A2_3	-5.77324
FORA	31	0BF1	A2_4	-12.2357
FORA	41	0BF1	A2_5	-6.73263
FORA	1	0BF1	A2_1	-7.19036
FORA	11	0BF1	A2_2	-6.87311
FORA	21	0BF1	A2_3	-7.70226
FORA	31	0BF1	A2_4	-13.2006
FORA	41	0BF1	A2_5	-6.05949
FORA	1	0BF1	A2_1	-6.47905
FORA	11	0BF1	A2_2	-6.17169
FORA	21	0BF1	A2_3	-6.78327
FORA	31	0BF1	A2_4	-13.1631
FORA	41	0BF1	A2_5	-6.85662
FORA	1	0BF1	A2_1	-6.97379
FORA	11	0BF1	A2_2	-6.66116
FORA	21	0BF1	A2_3	-6.91013
FORA	31	0BF1	A2_4	-13.5766
FORA	41	0BF1	A2_5	-6.40403
FORA	1	0BF1	A2_1	-6.71336
FORA	11	0BF1	A2_2	-6.2133
FORA	21	0BF1	A2_3	-6.12401
FORA	31	0BF1	A2_4	-12.6266
FORA	41	0BF1	A2_5	-7.29387
FORA	1	0BF1	A2_1	-6.83118
FORA	11	0BF1	A2_2	-6.35516
FORA	21	0BF1	A2_3	-6.63793
FORA	31	0BF1	A2_4	-13.1479
FORA	41	0BF1	A2_5	-7.38139
FORA	1	0BF1	A2_1	-7.61176
FORA	11	0BF1	A2_2	-6.88803
FORA	21	0BF1	A2_3	-7.40619
FORA	31	0BF1	A2_4	-12.8608
FORA	41	0BF1	A2_5	-6.02977
FORA	1	0BF1	A2_1	-7.83861
FORA	11	0BF1	A2_2	-6.66745
FORA	21	0BF1	A2_3	-6.69777
FORA	31	0BF1	A2_4	-13.2691
FORA	41	0BF1	A2_5	-6.76181
FORA	1	0BF1	A2_1	-7.27693
FORA	11	0BF1	A2_2	-6.46696
FORA	21	0BF1	A2_3	-6.56824
FORA	31	0BF1	A2_4	-13.0292
FORA	41	0BF1	A2_5	-6.27817
FORA	1	0BF1	A2_1	-7.23513
FORA	11	0BF1	A2_2	-6.45982
FORA	21	0BF1	A2_3	-6.9756
FORA	31	0BF1	A2_4	-11.83
FORA	41	0BF1	A2_5	-6.46462
FORA	1	0BF1	A2_1	-7.5898
FORA	11	0BF1	A2_2	-6.66277
FORA	21	0BF1	A2_3	-7.18355
FORA	31	0BF1	A2_4	-12.0489
FORA	41	0BF1	A2_5	-6.20804
FORA	1	0BF1	A2_1	-7.24412
FORA	11	0BF1	A2_2	-6.6367
FORA	21	0BF1	A2_3	-7.19911
FORA	31	0BF1	A2_4	-12.235
FORA	41	0BF1	A2_5	-6.52433
FORA	1	0BF1	A2_1	-7.15936
FORA	11	0BF1	A2_2	-6.06953
FORA	21	0BF1	A2_3	-7.77994
FORA	31	0BF1	A2_4	-12.2323
FORA	41	0BF1	A2_5	-6.49751
FORA	1	0BF1	A2_1	-7.56123
FORA	11	0BF1	A2_2	-6.78829
FORA	21	0BF1	A2_3	-7.70203
FORA	31	0BF1	A2_4	-12.4849
FORA	41	0BF1	A2_5	-6.59052
FORA	1	0BF1	A2_1	-6.68637
FORA	11	0BF1	A2_2	-6.47975
FORA	21	0BF1	A2_3	-7.56991
FORA	31	0BF1	A2_4	-12.1982
FORA	41	0BF1	A2_5	-6.48634
FORA	1	0BF1	A2_1	-7.47342
FORA	11	0BF1	A2_2	-6.33134
FORA	21	0BF1	A2_3	-7.93108
FORA	31	0BF1	A2_4	-12.8704
FORA	41	0BF1	A2_5	-6.30998
FORA	1	0BF1	A2_1	-7.8851
FORA	11	0BF1	A2_2	-6.38769
FORA	21	0BF1	A2_3	-7.49535
FORA	31	0BF1	A2_4	-12.0654
FORA	41	0BF1	A2_5	-6.59831
FORA	1	0BF1	A2_1	-6.92976
FORA	11	0BF1	A2_2	-6.54165
FORA	21	0BF1	A2_3	-8.00144
FORA	31	0BF1	A2_4	-12.105
FORA	41	0BF1	A2_5	-6.22284
FORA	1	0BF1	A2_1	-7.48038
FORA	11	0BF1	A2_2	-6.54731
FORA	21	0BF1	A2_3	-7.78046
FORA	31	0BF1	A2_4	-12.4282
FORA	41	0BF1	A2_5	-6.7594
FORA	1	0BF1	A2_1	-7.28336
FORA	11	0BF1	A2_2	-7.20181
FORA	21	0BF1	A2_3	-7.69051
FORA	31	0BF1	A2_4	-12.0255
FORA	41	0BF1	A2_5	-6.24887
FORA	1	0BF1	A2_1	-7.55149
FORA	11	0BF1	A2_2	-6.40672
FORA	21	0BF1	A2_3	-6.48697
FORA	31	0BF1	A2_4	-12.5226
FORA	41	0BF1	A2_5	-6.02824
FORA	1	0BF1	A2_1	-6.67873
FORA	11	0BF1	A2_2	-7.00211
FORA	21	0BF1	A2_3	-6.95238
FORA	31	0BF1	A2_4	-12.5056
FORA	41	0BF1	A2_5	-6.12186
FORA	1	0BF1	A2_1	-7.19723
FORA	11	0BF1	A2_2	-7.09285
FORA	21	0BF1	A2_3	-6.79534
FORA	31	0BF1	A2_4	-13.2669
FORA	41	0BF1	A2_5	-6.42107
FORA	1	0BF1	A2_1	-6.59867
FORA	11	0BF1	A2_2	-6.22648
FORA	21	0BF1	A2_3	-7.56858
FORA	31	0BF1	A2_4	-12.8094
FORA	41	0BF1	A2_5	-6.97458
FORA	1	0BF1	A2_1	-7.37635
FORA	11	0BF1	A2_2	-6.36792
FORA	21	0BF1	A2_3	-7.62242
FORA	31	0BF1	A2_4	-12.2596
FORA	41	0BF1	A2_5	-7.22347
FORA	1	0BF1	A2_1	-6.97193
FORA	11	0BF1	A2_2	-6.06627
FORA	21	0BF1	A2_3	-7.82071
FORA	31	0BF1	A2_4	-12.3866
FORA	41	0BF1	A2_5	-6.84681
FORA	1	0BF1	A2_1	-6.63948
FORA	11	0BF1	A2_2	-6.53589
FORA	21	0BF1	A2_3	-7.78422
FORA	31	0BF1	A2_4	-12.3805
FORA	41	0BF1	A2_5	-6.2071
FORA	1	0BF1	A2_1	-6.79982
FORA	11	0BF1	A2_2	-6.67984
FORA	21	0BF1	A2_3	-8.02563
FORA	31	0BF1	A2_4	-12.0013
FORA	41	0BF1	A2_5	-7.78532
FORA	1	0BF1	A2_1	-6.9821
FORA	11	0BF1	A2_2	-7.04657
FORA	21	0BF1	A2_3	-7.77896
FORA	31	0BF1	A2_4	-11.2272
FORA	41	0BF1	A2_5	-6.4096
FORA	1	0BF1	A2_1	-8.00506
FORA	11	0BF1	A2_2	-7.80423
FORA	21	0BF1	A2_3	-7.69189
FORA	31	0BF1	A2_4	-12.1399
FORA	41	0BF1	A2_5	-7.08626
FORA	1	0BF1	A2_1	-7.93051
FORA	11	0BF1	A2_2	-6.50477
FORA	21	0BF1	A2_3	-6.83884
FORA	31	0BF1	A2_4	-12.1522
FORA	41	0BF1	A2_5	-6.7297
FORA	1	0BF1	A2_1	-7.62014
FORA	11	0BF1	A2_2	-6.54169
FORA	21	0BF1	A2_3	-7.19455
FORA	31	0BF1	A2_4	-11.4889
FORA	41	0BF1	A2_5	-6.41715
FORA	1	0BF1	A2_1	-7.45343
FORA	11	0BF1	A2_2	-6.49626
FORA	21	0BF1	A2_3	-8.38306
FORA	31	0BF1	A2_4	-12.2641
FORA	41	0BF1	A2_5	-6.55036
FORA	1	0BF1	A2_1	-7.29344
FORA	11	0BF1	A2_2	-6.72578
FORA	21	0BF1	A2_3	-8.54899
FORA	31	0BF1	A2_4	-11.6858
FORA	41	0BF1	A2_5	-6.31187
FORA	1	0BF1	A2_1	-6.65685
FORA	11	0BF1	A2_2	-6.41164
FORA	21	0BF1	A2_3	-6.81785
FORA	31	0BF1	A2_4	-11.684
FORA	41	0BF1	A2_5	-6.4663
FORA	1	0BF1	A2_1	-7.1339
FORA	11	0BF1	A2_2	-6.32302
FORA	21	0BF1	A2_3	-7.84463
FORA	31	0BF1	A2_4	-10.835
FORA	41	0BF1	A2_5	-6.91801
FORA	1	0BF1	A2_1	-7.74724
FORA	11	0BF1	A2_2	-6.54188
FORA	21	0BF1	A2_3	-8.06676
FORA	31	0BF1	A2_4	-11.4043
FORA	41	0BF1	A2_5	-6.59283
FORA	1	0BF1	A2_1	-6.56075
FORA	11	0BF1	A2_2	-6.64844
FORA	21	0BF1	A2_3	-6.75625
FORA	31	0BF1	A2_4	-12.1648
FORA	41	0BF1	A2_5	-6.67043
FORA	1	0BF1	A2_1	-7.51606
FORA	11	0BF1	A2_2	-6.16263
FORA	21	0BF1	A2_3	-8.43977
FORA	31	0BF1	A2_4	-11.5793
FORA	41	0BF1	A2_5	-6.20515
FORA	1	0BF1	A2_1	-7.53653
FORA	11	0BF1	A2_2	-6.77005
FORA	21	0BF1	A2_3	-8.47142
FORA	31	0BF1	A2_4	-10.1882
FORA	41	0BF1	A2_5	-5.86958
FORA	1	0BF1	A2_1	-6.93932
FORA	11	0BF1	A2_2	-6.17773
FORA	21	0BF1	A2_3	-6.67936
FORA	31	0BF1	A2_4	-12.3582
FORA	41	0BF1	A2_5	-5.60663
FORA	1	0BF1	A2_1	-7.37753
FORA	11	0BF1	A2_2	-6.44214
FORA	21	0BF1	A2_3	-6.93648
FORA	31	0BF1	A2_4	-12.3896
FORA	41	0BF1	A2_5	-6.68838
FORA	1	0BF1	A2_1	-7.50727
FORA	11	0BF1	A2_2	-6.65961
FORA	21	0BF1	A2_3	-5.65386
FORA	31	0BF1	A2_4	-11.0064
FORA	41	0BF1	A2_5	-6.10271
FORA	1	0BF1	A2_1	-7.0382
FORA	11	0BF1	A2_2	-6.20366
FORA	21	0BF1	A2_3	-8.10779
FORA	31	0BF1	A2_4	-12.0367
FORA	41	0BF1	A2_5	-5.8694
FORA	1	0BF1	A2_1	-7.66662
FORA	11	0BF1	A2_2	-6.45149
FORA	21	0BF1	A2_3	-7.76683
FORA	31	0BF1	A2_4	-12.3182
FORA	41	0BF1	A2_5	-5.6796
FORA	1	0BF1	A2_1	-7.0816
FORA	11	0BF1	A2_2	-6.58289
FORA	21	0BF1	A2_3	-7.79817
FORA	31	0BF1	A2_4	-11.8079
FORA	41	0BF1	A2_5	-6.27385
FORA	1	0BF1	A2_1	-6.97881
FORA	11	0BF1	A2_2	-6.47929
FORA	21	0BF1	A2_3	-7.03859
FORA	31	0BF1	A2_4	-12.6845
FORA	41	0BF1	A2_5	-6.27283
FORA	1	0BF1	A2_1	-7.88989
FORA	11	0BF1	A2_2	-6.58409
FORA	21	0BF1	A2_3	-6.32019
FORA	31	0BF1	A2_4	-13.5284
FORA	41	0BF1	A2_5	-6.66555
FORA	1	0BF1	A2_1	-6.97416
FORA	11	0BF1	A2_2	-9.28785
FORA	21	0BF1	A2_3	-7.51203
FORA	31	0BF1	A2_4	-12.3387
FORA	41	0BF1	A2_5	-6.25433
FORA	1	0BF1	A2_1	-7.36324
FORA	11	0BF1	A2_2	-10.8416
FORA	21	0BF1	A2_3	-6.55426
FORA	31	0BF1	A2_4	-12.4633
FORA	41	0BF1	A2_5	-6.51112
FORA	1	0BF1	A2_1	-7.49361
FORA	11	0BF1	A2_2	-13.2654
FORA	21	0BF1	A2_3	-8.09233
FORA	31	0BF1	A2_4	-12.3791
FORA	41	0BF1	A2_5	-6.17315
FORA	1	0BF1	A2_1	-7.87555
FORA	11	0BF1	A2_2	-13.2682
FORA	21	0BF1	A2_3	-7.00214
FORA	31	0BF1	A2_4	-12.4294
FORA	41	0BF1	A2_5	-6.12401
FORA	1	0BF1	A2_1	-6.31821
FORA	11	0BF1	A2_2	-12.6052
FORA	21	0BF1	A2_3	-7.04977
FORA	31	0BF1	A2_4	-12.1763
FORA	41	0BF1	A2_5	-6.67063
FORA	1	0BF1	A2_1	-7.11494
FORA	11	0BF1	A2_2	-13.3323
FORA	21	0BF1	A2_3	-6.74253
FORA	31	0BF1	A2_4	-12.3742
FORA	41	0BF1	A2_5	-6.40999
FORA	1	0BF1	A2_1	-7.22332
FORA	11	0BF1	A2_2	-12.0682
FORA	21	0BF1	A2_3	-7.88202
FORA	31	0BF1	A2_4	-13.527
FORA	41	0BF1	A2_5	-6.25441
FORA	1	0BF1	A2_1	-7.95557
FORA	11	0BF1	A2_2	-12.4792
FORA	21	0BF1	A2_3	-7.48233
FORA	31	0BF1	A2_4	-12.4288
FORA	41	0BF1	A2_5	-6.0566
FORA	1	0BF1	A2_1	-6.82992
FORA	11	0BF1	A2_2	-12.1922
FORA	21	0BF1	A2_3	-8.21355
FORA	31	0BF1	A2_4	-12.9089
FORA	41	0BF1	A2_5	-6.56052
FORA	1	0BF1	A2_1	-6.22507
FORA	11	0BF1	A2_2	-12.2145
FORA	21	0BF1	A2_3	-7.94082
FORA	31	0BF1	A2_4	-12.7699
FORA	41	0BF1	A2_5	-6.46241
FORA	1	0BF1	A2_1	-7.01566
FORA	11	0BF1	A2_2	-12.556
FORA	21	0BF1	A2_3	-6.82236
FORA	31	0BF1	A2_4	-12.6005
FORA	41	0BF1	A2_5	-5.96473
FORA	1	0BF1	A2_1	-6.98551
FORA	11	0BF1	A2_2	-12.8285
FORA	21	0BF1	A2_3	-7.34634
FORA	31	0BF1	A2_4	-12.6975
FORA	41	0BF1	A2_5	-5.77629
FORA	1	0BF1	A2_1	-6.73229
FORA	11	0BF1	A2_2	-11.5931
FORA	21	0BF1	A2_3	-6.9003
FORA	31	0BF1	A2_4	-12.9346
FORA	41	0BF1	A2_5	-6.63572
FORA	1	0BF1	A2_1	-6.2054
FORA	11	0BF1	A2_2	-12.0411
FORA	21	0BF1	A2_3	-7.61576
FORA	31	0BF1	A2_4	-15.3865
FORA	41	0BF1	A2_5	-6.65551
FORA	1	0BF1	A2_1	-7.34239
FORA	11	0BF1	A2_2	-11.9408
FORA	21	0BF1	A2_3	-8.33535
FORA	31	0BF1	A2_4	-13.2474
FORA	41	0BF1	A2_5	-6.62602
FORA	1	0BF1	A2_1	-6.39654
FORA	11	0BF1	A2_2	-12.1147
FORA	21	0BF1	A2_3	-7.63435
FORA	31	0BF1	A2_4	-13.7442
FORA	41	0BF1	A2_5	-6.14119
FORA	1	0BF1	A2_1	-6.52093
FORA	11	0BF1	A2_2	-11.7511
FORA	21	0BF1	A2_3	-7.8337
FORA	31	0BF1	A2_4	-12.4231
FORA	41	0BF1	A2_5	-6.98291
FORA	1	0BF1	A2_1	-6.03579
FORA	11	0BF1	A2_2	-12.9212
FORA	21	0BF1	A2_3	-8.09333
FORA	31	0BF1	A2_4	-11.8918
FORA	41	0BF1	A2_5	-6.55975
FORA	1	0BF1	A2_1	-6.794
FORA	11	0BF1	A2_2	-12.702
FORA	21	0BF1	A2_3	-6.8463
FORA	31	0BF1	A2_4	-11.9127
FORA	41	0BF1	A2_5	-7.24149
FORA	1	0BF1	A2_1	-5.94855
FORA	11	0BF1	A2_2	-10.788
FORA	21	0BF1	A2_3	-8.22814
FORA	31	0BF1	A2_4	-11.3809
FORA	41	0BF1	A2_5	-6.60181
FORA	1	0BF1	A2_1	-5.87456
FORA	11	0BF1	A2_2	-12.5152
FORA	21	0BF1	A2_3	-6.98059
FORA	31	0BF1	A2_4	-13.2356
FORA	41	0BF1	A2_5	-7.17091
FORA	1	0BF1	A2_1	-6.11256
FORA	11	0BF1	A2_2	-11.882
FORA	21	0BF1	A2_3	-6.88947
FORA	31	0BF1	A2_4	-12.1993
FORA	41	0BF1	A2_5	-6.97352
FORA	1	0BF1	A2_1	-6.52014
FORA	11	0BF1	A2_2	-12.9975
FORA	21	0BF1	A2_3	-7.01203
FORA	31	0BF1	A2_4	-13.0387
FORA	41	0BF1	A2_5	-6.95903
FORA	1	0BF1	A2_1	-6.51327
FORA	11	0BF1	A2_2	-12.7515
FORA	21	0BF1	A2_3	-6.72793
FORA	31	0BF1	A2_4	-12.8291
FORA	41	0BF1	A2_5	-6.40386
FORA	1	0BF1	A2_1	-6.15387
FORA	11	0BF1	A2_2	-12.6708
FORA	21	0BF1	A2_3	-6.79334
FORA	31	0BF1	A2_4	-13.6498
FORA	41	0BF1	A2_5	-6.91494
FORA	1	0BF1	A2_1	-6.02699
FORA	11	0BF1	A2_2	-12.0042
FORA	21	0BF1	A2_3	-7.13656
FORA	31	0BF1	A2_4	-12.1246
FORA	41	0BF1	A2_5	-6.82523
FORA	1	0BF1	A2_1	-6.3407
FORA	11	0BF1	A2_2	-12.3276
FORA	21	0BF1	A2_3	-6.4302
FORA	31	0BF1	A2_4	-12.0315
FORA	41	0BF1	A2_5	-6.49396
FORA	1	0BF1	A2_1	-6.16113
FORA	11	0BF1	A2_2	-12.5434
FORA	21	0BF1	A2_3	-7.27037
FORA	31	0BF1	A2_4	-12.9106
FORA	41	0BF1	A2_5	-7.02475
FORA	1	0BF1	A2_1	-5.87867
FORA	11	0BF1	A2_2	-12.042
FORA	21	0BF1	A2_3	-8.1317
FORA	31	0BF1	A2_4	-13.2712
FORA	41	0BF1	A2_5	-6.50134
FORA	1	0BF1	A2_1	-6.14382
FORA	11	0BF1	A2_2	-12.6598
FORA	21	0BF1	A2_3	-8.43747
FORA	31	0BF1	A2_4	-13.0196
FORA	41	0BF1	A2_5	-7.11123
FORA	1	0BF1	A2_1	-5.7812
FORA	11	0BF1	A2_2	-12.4522
FORA	21	0BF1	A2_3	-7.72466
FORA	31	0BF1	A2_4	-12.2824
FORA	41	0BF1	A2_5	-5.75531
FORA	1	0BF1	A2_1	-6.41262
FORA	11	0BF1	A2_2	-12.606
FORA	21	0BF1	A2_3	-6.80563
FORA	31	0BF1	A2_4	-11.6714
FORA	41	0BF1	A2_5	-6.00832
FORA	1	0BF1	A2_1	-5.63812
FORA	11	0BF1	A2_2	-12.9312
FORA	21	0BF1	A2_3	-7.87006
FORA	31	0BF1	A2_4	-11.8061
FORA	41	0BF1	A2_5	-6.43158
FORA	1	0BF1	A2_1	-5.4751
FORA	11	0BF1	A2_2	-12.9985
FORA	21	0BF1	A2_3	-6.79591
FORA	31	0BF1	A2_4	-11.5497
FORA	41	0BF1	A2_5	-6.12419
FORA	1	0BF1	A2_1	-6.24345
FORA	11	0BF1	A2_2	-11.2204
FORA	21	0BF1	A2_3	-6.84509
FORA	31	0BF1	A2_4	-13.0563
FORA	41	0BF1	A2_5	-6.67034
FORA	1	0BF1	A2_1	-6.14778
FORA	11	0BF1	A2_2	-11.4398
FORA	21	0BF1	A2_3	-7.15189
FORA	31	0BF1	A2_4	-12.4197
FORA	41	0BF1	A2_5	-6.41005
FORA	1	0BF1	A2_1	-6.33868
FORA	11	0BF1	A2_2	-12.8039
FORA	21	0BF1	A2_3	-7.63074
FORA	31	0BF1	A2_4	-11.488
FORA	41	0BF1	A2_5	-6.4831
FORA	1	0BF1	A2_1	-6.17077
FORA	11	0BF1	A2_2	-12.7521
FORA	21	0BF1	A2_3	-7.59465
FORA	31	0BF1	A2_4	-11.7108
FORA	41	0BF1	A2_5	-5.79019
FORA	1	0BF1	A2_1	-6.3633
FORA	11	0BF1	A2_2	-13.0111
FORA	21	0BF1	A2_3	-6.05026
FORA	31	0BF1	A2_4	-11.9104
FORA	41	0BF1	A2_5	-6.43111
FORA	1	0BF1	A2_1	-8.47887
FORA	11	0BF1	A2_2	-13.6097
FORA	21	0BF1	A2_3	-6.43064
FORA	31	0BF1	A2_4	-13.1738
FORA	41	0BF1	A2_5	-6.08884
FORA	1	0BF1	A2_1	-6.83696
FORA	11	0BF1	A2_2	-10.8004
FORA	21	0BF1	A2_3	-7.28166
FORA	31	0BF1	A2_4	-11.1713
FORA	41	0BF1	A2_5	-6.35012
FORA	1	0BF1	A2_1	-6.22348
FORA	11	0BF1	A2_2	-11.769
FORA	21	0BF1	A2_3	-7.17116
FORA	31	0BF1	A2_4	-12.8938
FORA	41	0BF1	A2_5	-6.40316
FORA	1	0BF1	A2_1	-6.63149
FORA	11	0BF1	A2_2	-12.2314
FORA	21	0BF1	A2_3	-6.94908
FORA	31	0BF1	A2_4	-11.6487
FORA	41	0BF1	A2_5	-6.31016
FORA	1	0BF1	A2_1	-6.63659
FORA	11	0BF1	A2_2	-11.3373
FORA	21	0BF1	A2_3	-6.66985
FORA	31	0BF1	A2_4	-15.8132
FORA	41	0BF1	A2_5	-6.24859
FORA	1	0BF1	A2_1	-6.41681
FORA	11	0BF1	A2_2	-10.238
FORA	21	0BF1	A2_3	-6.93966
FORA	31	0BF1	A2_4	-14.62
FORA	41	0BF1	A2_5	-7.14884
FORA	1	0BF1	A2_1	-6.23277
FORA	11	0BF1	A2_2	-11.3368
FORA	21	0BF1	A2_3	-7.54012
FORA	31	0BF1	A2_4	-12.7602
FORA	41	0BF1	A2_5	-7.09957
FORA	1	0BF1	A2_1	-7.70056
FORA	11	0BF1	A2_2	-11.3965
FORA	21	0BF1	A2_3	-6.97725
FORA	31	0BF1	A2_4	-12.8151
FORA	41	0BF1	A2_5	-6.6046
FORA	1	0BF1	A2_1	-6.05163
FORA	11	0BF1	A2_2	-10.4647
FORA	21	0BF1	A2_3	-7.25927
FORA	31	0BF1	A2_4	-11.9231
FORA	41	0BF1	A2_5	-6.50308
FORA	1	0BF1	A2_1	-6.08024
FORA	11	0BF1	A2_2	-11.1197
FORA	21	0BF1	A2_3	-7.21184
FORA	31	0BF1	A2_4	-12.5072
FORA	41	0BF1	A2_5	-6.70352
FORA	1	0BF1	A2_1	-6.20774
FORA	11	0BF1	A2_2	-11.4146
FORA	21	0BF1	A2_3	-6.24729
FORA	31	0BF1	A2_4	-12.3813
FORA	41	0BF1	A2_5	-6.60354
FORA	1	0BF1	A2_1	-6.39999
FORA	11	0BF1	A2_2	-11.5628
FORA	21	0BF1	A2_3	-5.43144
FORA	31	0BF1	A2_4	-14.5193
FORA	41	0BF1	A2_5	-6.46485
FORA	1	0BF1	A2_1	-6.04857
FORA	11	0BF1	A2_2	-12.1305
FORA	21	0BF1	A2_3	-7.02301
FORA	31	0BF1	A2_4	-12.5525
FORA	41	0BF1	A2_5	-6.61131
FORA	1	0BF1	A2_1	-5.67239
FORA	11	0BF1	A2_2	-11.8431
FORA	21	0BF1	A2_3	-6.91897
FORA	31	0BF1	A2_4	-12.2325
FORA	41	0BF1	A2_5	-6.73719
FORA	1	0BF1	A2_1	-6.52529
FORA	11	0BF1	A2_2	-12.1442
FORA	21	0BF1	A2_3	-6.43447
FORA	31	0BF1	A2_4	-12.174
FORA	41	0BF1	A2_5	-6.268
FORA	1	0BF1	A2_1	-7.32736
FORA	11	0BF1	A2_2	-12.945
FORA	21	0BF1	A2_3	-7.15314
FORA	31	0BF1	A2_4	-12.2925
FORA	41	0BF1	A2_5	-7.14829
FORA	1	0BF1	A2_1	-6.21209
FORA	11	0BF1	A2_2	-11.6431
FORA	21	0BF1	A2_3	-6.57348
FORA	31	0BF1	A2_4	-12.0698
FORA	41	0BF1	A2_5	-6.93963
FORA	1	0BF1	A2_1	-6.99566
FORA	11	0BF1	A2_2	-11.802
FORA	21	0BF1	A2_3	-7.45356
FORA	31	0BF1	A2_4	-12.7965
FORA	41	0BF1	A2_5	-7.21435
FORA	1	0BF1	A2_1	-6.67259
FORA	11	0BF1	A2_2	-12.4635
FORA	21	0BF1	A2_3	-6.10953
FORA	31	0BF1	A2_4	-10.2427
FORA	41	0BF1	A2_5	-6.38852
FORA	1	0BF1	A2_1	-6.9022
FORA	11	0BF1	A2_2	-11.6088
FORA	21	0BF1	A2_3	-6.93734
FORA	31	0BF1	A2_4	-11.4827
FORA	41	0BF1	A2_5	-7.63182
FORA	1	0BF1	A2_1	-6.23571
FORA	11	0BF1	A2_2	-11.6931
FORA	21	0BF1	A2_3	-7.30265
FORA	31	0BF1	A2_4	-12.7786
FORA	41	0BF1	A2_5	-7.07815
FORA	1	0BF1	A2_1	-6.32922
FORA	11	0BF1	A2_2	-11.6473
FORA	21	0BF1	A2_3	-7.53622
FORA	31	0BF1	A2_4	-12.8776
FORA	41	0BF1	A2_5	-7.47319
FORA	1	0BF1	A2_1	-7.04977
FORA	11	0BF1	A2_2	-11.0636
FORA	21	0BF1	A2_3	-8.15459
FORA	31	0BF1	A2_4	-12.773
FORA	41	0BF1	A2_5	-6.999
FORA	1	0BF1	A2_1	-6.12808
FORA	11	0BF1	A2_2	-10.6957
FORA	21	0BF1	A2_3	-7.74284
FORA	31	0BF1	A2_4	-13.477
FORA	41	0BF1	A2_5	-6.54686
FORA	1	0BF1	A2_1	-6.6496
FORA	11	0BF1	A2_2	-10.5011
FORA	21	0BF1	A2_3	-6.74441
FORA	31	0BF1	A2_4	-13.0243
FORA	41	0BF1	A2_5	-6.70968
FORA	1	0BF1	A2_1	-6.58076
FORA	11	0BF1	A2_2	-10.1536
FORA	21	0BF1	A2_3	-6.64086
FORA	31	0BF1	A2_4	-12.7623
FORA	41	0BF1	A2_5	-6.9768
FORA	1	0BF1	A2_1	-6.64829
FORA	11	0BF1	A2_2	-10.3655
FORA	21	0BF1	A2_3	-6.33332
FORA	31	0BF1	A2_4	-12.6678
FORA	41	0BF1	A2_5	-6.33685
FORA	1	0BF1	A2_1	-6.21697
FORA	11	0BF1	A2_2	-11.0297
FORA	21	0BF1	A2_3	-6.54578
FORA	31	0BF1	A2_4	-12.4488
FORA	41	0BF1	A2_5	-7.17824
FORA	1	0BF1	A2_1	-6.7886
FORA	11	0BF1	A2_2	-10.8994
FORA	21	0BF1	A2_3	-7.45057
FORA	31	0BF1	A2_4	-13.7599
FORA	41	0BF1	A2_5	-6.94244
FORA	1	0BF1	A2_1	-6.43319
FORA	11	0BF1	A2_2	-10.7565
FORA	21	0BF1	A2_3	-6.1904
FORA	31	0BF1	A2_4	-12.1587
FORA	41	0BF1	A2_5	-7.26376
FORA	1	0BF1	A2_1	-6.82453
FORA	11	0BF1	A2_2	-11.9816
FORA	21	0BF1	A2_3	-7.0869
FORA	31	0BF1	A2_4	-12.0626
FORA	41	0BF1	A2_5	-6.24759
FORA	1	0BF1	A2_1	-6.96313
FORA	11	0BF1	A2_2	-11.5855
FORA	21	0BF1	A2_3	-6.35825
FORA	31	0BF1	A2_4	-12.0962
FORA	41	0BF1	A2_5	-6.73888
FORA	1	0BF1	A2_1	-6.26351
FORA	11	0BF1	A2_2	-11.3746
FORA	21	0BF1	A2_3	-6.92819
FORA	31	0BF1	A2_4	-12.1111
FORA	41	0BF1	A2_5	-6.83428
FORA	1	0BF1	A2_1	-6.04586
FORA	11	0BF1	A2_2	-11.7939
FORA	21	0BF1	A2_3	-6.40027
FORA	31	0BF1	A2_4	-12.0731
FORA	41	0BF1	A2_5	-6.64939
FORA	1	0BF1	A2_1	-6.35801
FORA	11	0BF1	A2_2	-11.8723
FORA	21	0BF1	A2_3	-6.28416
FORA	31	0BF1	A2_4	-13.1539
FORA	41	0BF1	A2_5	-7.69052
FORA	1	0BF1	A2_1	-6.74989
FORA	11	0BF1	A2_2	-11.463
FORA	21	0BF1	A2_3	-7.23163
FORA	31	0BF1	A2_4	-13.2638
FORA	41	0BF1	A2_5	-6.58778
FORA	1	0BF1	A2_1	-7.15447
FORA	11	0BF1	A2_2	-10.8063
FORA	21	0BF1	A2_3	-6.63342
FORA	31	0BF1	A2_4	-13.6871
FORA	41	0BF1	A2_5	-7.07032
FORA	1	0BF1	A2_1	-6.94252
FORA	11	0BF1	A2_2	-10.7357
FORA	21	0BF1	A2_3	-6.79468
FORA	31	0BF1	A2_4	-12.5822
FORA	41	0BF1	A2_5	-6.63308
FORA	1	0BF1	A2_1	-6.76782
FORA	11	0BF1	A2_2	-11.0361
FORA	21	0BF1	A2_3	-7.45375
FORA	31	0BF1	A2_4	-12.7102
FORA	41	0BF1	A2_5	-6.61098
FORA	1	0BF1	A2_1	-7.25691
FORA	11	0BF1	A2_2	-11.5346
FORA	21	0BF1	A2_3	-7.17447
FORA	31	0BF1	A2_4	-12.5433
FORA	41	0BF1	A2_5	-6.72353
FORA	1	0BF1	A2_1	-6.13229
FORA	11	0BF1	A2_2	-10.7202
FORA	21	0BF1	A2_3	-6.76178
FORA	31	0BF1	A2_4	-12.137
FORA	41	0BF1	A2_5	-5.91492
FORA	1	0BF1	A2_1	-7.97873
FORA	11	0BF1	A2_2	-11.9682
FORA	21	0BF1	A2_3	-7.37786
FORA	31	0BF1	A2_4	-12.6337
FORA	41	0BF1	A2_5	-6.61266
FORA	1	0BF1	A2_1	-6.41254
FORA	11	0BF1	A2_2	-12.0005
FORA	21	0BF1	A2_3	-6.97186
FORA	31	0BF1	A2_4	-12.5911
FORA	41	0BF1	A2_5	-6.38903
FORA	1	0BF1	A2_1	-6.57228
FORA	11	0BF1	A2_2	-11.7207
FORA	21	0BF1	A2_3	-7.94762
FORA	31	0BF1	A2_4	-12.8563
FORA	41	0BF1	A2_5	-6.81522
FORA	1	0BF1	A2_1	-6.5091
FORA	11	0BF1	A2_2	-11.6676
FORA	21	0BF1	A2_3	-6.59379
FORA	31	0BF1	A2_4	-11.4961
FORA	41	0BF1	A2_5	-6.57512
FORA	1	0BF1	A2_1	-6.27788
FORA	11	0BF1	A2_2	-12.2012
FORA	21	0BF1	A2_3	-6.94412
FORA	31	0BF1	A2_4	-13.8151
FORA	41	0BF1	A2_5	-6.54286
FORA	1	0BF1	A2_1	-6.78678
FORA	11	0BF1	A2_2	-11.0393
FORA	21	0BF1	A2_3	-6.32021
FORA	31	0BF1	A2_4	-17.073
FORA	41	0BF1	A2_5	-6.28703
FORA	1	0BF1	A2_1	-6.30507
FORA	11	0BF1	A2_2	-12.01
FORA	21	0BF1	A2_3	-7.64716
FORA	31	0BF1	A2_4	-12.535
FORA	41	0BF1	A2_5	-6.8508
FORA	1	0BF1	A2_1	-6.13296
FORA	11	0BF1	A2_2	-11.089
FORA	21	0BF1	A2_3	-7.68559
FORA	31	0BF1	A2_4	-14.8058
FORA	41	0BF1	A2_5	-6.56142
FORA	1	0BF1	A2_1	-6.56909
FORA	11	0BF1	A2_2	-12.3461
FORA	21	0BF1	A2_3	-7.52433
FORA	31	0BF1	A2_4	-12.1446
FORA	41	0BF1	A2_5	-6.53367
FORA	1	0BF1	A2_1	-5.61447
FORA	11	0BF1	A2_2	-13.0484
FORA	21	0BF1	A2_3	-6.70881
FORA	31	0BF1	A2_4	-11.592
FORA	41	0BF1	A2_5	-6.59343
FORA	1	0BF1	A2_1	-7.4078
FORA	11	0BF1	A2_2	-12.5305
FORA	21	0BF1	A2_3	-7.14218
FORA	31	0BF1	A2_4	-12.0943
FORA	41	0BF1	A2_5	-6.97229
FORA	1	0BF1	A2_1	-5.97271
FORA	11	0BF1	A2_2	-12.7185
FORA	21	0BF1	A2_3	-6.83021
FORA	31	0BF1	A2_4	-12.0468
FORA	41	0BF1	A2_5	-5.95358
FORA	1	0BF1	A2_1	-6.44528
FORA	11	0BF1	A2_2	-15.9917
FORA	21	0BF1	A2_3	-7.43273
FORA	31	0BF1	A2_4	-11.6019
FORA	41	0BF1	A2_5	-6.00357
FORA	1	0BF1	A2_1	-6.53588
FORA	11	0BF1	A2_2	-16.6363
FORA	21	0BF1	A2_3	-7.4033
FORA	31	0BF1	A2_4	-12.9658
FORA	41	0BF1	A2_5	-6.74734
FORA	1	0BF1	A2_1	-6.76415
FORA	11	0BF1	A2_2	-13.9548
FORA	21	0BF1	A2_3	-6.66587
FORA	31	0BF1	A2_4	-12.6993
FORA	41	0BF1	A2_5	-6.83033
FORA	1	0BF1	A2_1	-5.66166
FORA	11	0BF1	A2_2	-15.7247
FORA	21	0BF1	A2_3	-7.19159
FORA	31	0BF1	A2_4	-13.4876
FORA	41	0BF1	A2_5	-6.11779
FORA	1	0BF1	A2_1	-5.73241
FORA	11	0BF1	A2_2	-17.4393
FORA	21	0BF1	A2_3	-6.92581
FORA	31	0BF1	A2_4	-14.7808
FORA	41	0BF1	A2_5	-7.50259
FORA	1	0BF1	A2_1	-6.81651
FORA	11	0BF1	A2_2	-19.8976
FORA	21	0BF1	A2_3	-7.89698
FORA	31	0BF1	A2_4	-12.5892
FORA	41	0BF1	A2_5	-7.14825
FORA	1	0BF1	A2_1	-5.82619
FORA	11	0BF1	A2_2	-21.5406
FORA	21	0BF1	A2_3	-7.41325
FORA	31	0BF1	A2_4	-13.1556
FORA	41	0BF1	A2_5	-6.16768
FORA	1	0BF1	A2_1	-6.09548
FORA	11	0BF1	A2_2	-21.7865
FORA	21	0BF1	A2_3	-6.59456
FORA	31	0BF1	A2_4	-12.8001
FORA	41	0BF1	A2_5	-6.76637
FORA	1	0BF1	A2_1	-6.81071
FORA	11	0BF1	A2_2	-20.3147
FORA	21	0BF1	A2_3	-7.45853
FORA	31	0BF1	A2_4	-15.8491
FORA	41	0BF1	A2_5	-6.83328
FORA	1	0BF1	A2_1	-11.9357
FORA	11	0BF1	A2_2	-17.7369
FORA	21	0BF1	A2_3	-7.13243
FORA	31	0BF1	A2_4	-13.6368
FORA	41	0BF1	A2_5	-5.94039
FORA	1	0BF1	A2_1	-10.7461
FORA	11	0BF1	A2_2	-21.0757
FORA	21	0BF1	A2_3	-7.12151
FORA	31	0BF1	A2_4	-11.9179
FORA	41	0BF1	A2_5	-5.65528
FORA	1	0BF1	A2_1	-10.8265
FORA	11	0BF1	A2_2	-17.4421
FORA	21	0BF1	A2_3	-7.28876
FORA	31	0BF1	A2_4	-12.3996
FORA	41	0BF1	A2_5	-6.28934
FORA	1	0BF1	A2_1	-12.4238
FORA	11	0BF1	A2_2	-18.9802
FORA	21	0BF1	A2_3	-7.30707
FORA	31	0BF1	A2_4	-12.0104
FORA	41	0BF1	A2_5	-6.50953
FORA	1	0BF1	A2_1	-11.7157
FORA	11	0BF1	A2_2	-18.4316
FORA	21	0BF1	A2_3	-7.00605
FORA	31	0BF1	A2_4	-12.1733
FORA	41	0BF1	A2_5	-5.95363
FORA	1	0BF1	A2_1	-13.0662
FORA	11	0BF1	A2_2	-23.4917
FORA	21	0BF1	A2_3	-7.02459
FORA	31	0BF1	A2_4	-12.0064
FORA	41	0BF1	A2_5	-5.8308
FORA	1	0BF1	A2_1	-13.586
FORA	11	0BF1	A2_2	-34.9039
FORA	21	0BF1	A2_3	-7.43401
FORA	31	0BF1	A2_4	-12.014
FORA	41	0BF1	A2_5	-5.72504
FORA	1	0BF1	A2_1	-12.6889
FORA	11	0BF1	A2_2	-38.8355
FORA	21	0BF1	A2_3	-7.42285
FORA	31	0BF1	A2_4	-13.0267
FORA	41	0BF1	A2_5	-6.02664
FORA	1	0BF1	A2_1	-12.9332
FORA	11	0BF1	A2_2	-45.1706
FORA	21	0BF1	A2_3	-7.43497
FORA	31	0BF1	A2_4	-12.3704
FORA	41	0BF1	A2_5	-5.94785
FORA	1	0BF1	A2_1	-13.8494
FORA	11	0BF1	A2_2	-40.9803
FORA	21	0BF1	A2_3	-7.63201
FORA	31	0BF1	A2_4	-12.3947
FORA	41	0BF1	A2_5	-6.32599
FORA	1	0BF1	A2_1	-9.26929
FORA	11	0BF1	A2_2	-44.7618
FORA	21	0BF1	A2_3	-7.13616
FORA	31	0BF1	A2_4	-12.8055
FORA	41	0BF1	A2_5	-6.58075
FORA	1	0BF1	A2_1	-12.6303
FORA	11	0BF1	A2_2	-44.4456
FORA	21	0BF1	A2_3	-6.92803
FORA	31	0BF1	A2_4	-12.3566
FORA	41	0BF1	A2_5	-5.96366
FORA	1	0BF1	A2_1	-13.5762
FORA	11	0BF1	A2_2	-40.0183
FORA	21	0BF1	A2_3	-8.24877
FORA	31	0BF1	A2_4	-12.7035
FORA	41	0BF1	A2_5	-6.32678
FORA	1	0BF1	A2_1	-12.7989
FORA	11	0BF1	A2_2	-33.1587
FORA	21	0BF1	A2_3	-7.15326
FORA	31	0BF1	A2_4	-11.0309
FORA	41	0BF1	A2_5	-5.68068
FORA	1	0BF1	A2_1	-11.7799
FORA	11	0BF1	A2_2	-32.1928
FORA	21	0BF1	A2_3	-7.24459
FORA	31	0BF1	A2_4	-10.6364
FORA	41	0BF1	A2_5	-7.0467
FORA	1	0BF1	A2_1	-12.211
FORA	11	0BF1	A2_2	-24.0504
FORA	21	0BF1	A2_3	-7.68129
FORA	31	0BF1	A2_4	-9.66345
FORA	41	0BF1	A2_5	-6.14981
FORA	1	0BF1	A2_1	-12.5667
FORA	11	0BF1	A2_2	-28.6111
FORA	21	0BF1	A2_3	-7.024
FORA	31	0BF1	A2_4	-9.87185
FORA	41	0BF1	A2_5	-5.98286
FORA	1	0BF1	A2_1	-12.0144
FORA	11	0BF1	A2_2	-28.7053
FORA	21	0BF1	A2_3	-6.96046
FORA	31	0BF1	A2_4	-11.0322
FORA	41	0BF1	A2_5	-6.76376
FORA	1	0BF1	A2_1	-11.8254
FORA	11	0BF1	A2_2	-35.0442
FORA	21	0BF1	A2_3	-6.81612
FORA	31	0BF1	A2_4	-11.2301
FORA	41	0BF1	A2_5	-6.97324
FORA	1	0BF1	A2_1	-12.0669
FORA	11	0BF1	A2_2	-33.6516
FORA	21	0BF1	A2_3	-7.47135
FORA	31	0BF1	A2_4	-11.1703
FORA	41	0BF1	A2_5	-6.08659
FORA	1	0BF1	A2_1	-12.1376
FORA	11	0BF1	A2_2	-27.2296
FORA	21	0BF1	A2_3	-6.91712
FORA	31	0BF1	A2_4	-10.4161
FORA	41	0BF1	A2_5	-5.83435
FORA	1	0BF1	A2_1	-12.735
FORA	11	0BF1	A2_2	-39.9736
FORA	21	0BF1	A2_3	-6.62324
FORA	31	0BF1	A2_4	-10.6461
FORA	41	0BF1	A2_5	-5.99375
FORA	1	0BF1	A2_1	-12.4199
FORA	11	0BF1	A2_2	-44.8629
FORA	21	0BF1	A2_3	-7.2921
FORA	31	0BF1	A2_4	-13.494
FORA	41	0BF1	A2_5	-6.12996
FORA	1	0BF1	A2_1	-12.9665
FORA	11	0BF1	A2_2	-41.5768
FORA	21	0BF1	A2_3	-7.63674
FORA	31	0BF1	A2_4	-14.0248
FORA	41	0BF1	A2_5	-7.32687
FORA	1	0BF1	A2_1	-11.7961
FORA	11	0BF1	A2_2	-43.9347
FORA	21	0BF1	A2_3	-7.03495
FORA	31	0BF1	A2_4	-10.2858
FORA	41	0BF1	A2_5	-5.88843
FORA	1	0BF1	A2_1	-13.0961
FORA	11	0BF1	A2_2	-40.8918
FORA	21	0BF1	A2_3	-7.23658
FORA	31	0BF1	A2_4	-13.1051
FORA	41	0BF1	A2_5	-5.91645
FORA	1	0BF1	A2_1	-12.6066
FORA	11	0BF1	A2_2	-44.6464
FORA	21	0BF1	A2_3	-7.54837
FORA	31	0BF1	A2_4	-13.0214
FORA	41	0BF1	A2_5	-6.32446
FORA	1	0BF1	A2_1	-12.3651
FORA	11	0BF1	A2_2	-31.3194
FORA	21	0BF1	A2_3	-7.4923
FORA	31	0BF1	A2_4	-12.4088
FORA	41	0BF1	A2_5	-6.107
FORA	1	0BF1	A2_1	-12.0648
FORA	11	0BF1	A2_2	-41.2897
FORA	21	0BF1	A2_3	-7.89182
FORA	31	0BF1	A2_4	-11.1807
FORA	41	0BF1	A2_5	-6.7176
FORA	1	0BF1	A2_1	-11.807
FORA	11	0BF1	A2_2	-46.4907
FORA	21	0BF1	A2_3	-7.65782
FORA	31	0BF1	A2_4	-11.401
FORA	41	0BF1	A2_5	-6.6927
FORA	1	0BF1	A2_1	-14.0045
FORA	11	0BF1	A2_2	-43.3049
FORA	21	0BF1	A2_3	-7.87042
FORA	31	0BF1	A2_4	-10.8006
FORA	41	0BF1	A2_5	-6.63809
FORA	1	0BF1	A2_1	-11.8176
FORA	11	0BF1	A2_2	-35.89
FORA	21	0BF1	A2_3	-7.58585
FORA	31	0BF1	A2_4	-12.1169
FORA	41	0BF1	A2_5	-5.38841
FORA	1	0BF1	A2_1	-10.594
FORA	11	0BF1	A2_2	-28.7105
FORA	21	0BF1	A2_3	-7.81164
FORA	31	0BF1	A2_4	-11.4534
FORA	41	0BF1	A2_5	-5.64278
FORA	1	0BF1	A2_1	-11.5528
FORA	11	0BF1	A2_2	-26.079
FORA	21	0BF1	A2_3	-7.8962
FORA	31	0BF1	A2_4	-11.6997
FORA	41	0BF1	A2_5	-6.94234
FORA	1	0BF1	A2_1	-10.6014
FORA	11	0BF1	A2_2	-37.915
FORA	21	0BF1	A2_3	-9.25249
FORA	31	0BF1	A2_4	-10.9872
FORA	41	0BF1	A2_5	-6.41771
FORA	1	0BF1	A2_1	-11.0164
FORA	11	0BF1	A2_2	-40.9457
FORA	21	0BF1	A2_3	-12.2662
FORA	31	0BF1	A2_4	-10.8876
FORA	41	0BF1	A2_5	-6.27917
FORA	1	0BF1	A2_1	-10.9036
FORA	11	0BF1	A2_2	-42.8976
FORA	21	0BF1	A2_3	-12.7248
FORA	31	0BF1	A2_4	-11.3304
FORA	41	0BF1	A2_5	-6.004
FORA	1	0BF1	A2_1	-11.6623
FORA	11	0BF1	A2_2	-37.0146
FORA	21	0BF1	A2_3	-12.4016
FORA	31	0BF1	A2_4	-11.744
FORA	41	0BF1	A2_5	-7.00426
FORA	1	0BF1	A2_1	-12.5014
FORA	11	0BF1	A2_2	-42.9384
FORA	21	0BF1	A2_3	-12.955
FORA	31	0BF1	A2_4	-12.4488
FORA	41	0BF1	A2_5	-6.68093
FORA	1	0BF1	A2_1	-12.3796
FORA	11	0BF1	A2_2	-46.5006
FORA	21	0BF1	A2_3	-12.4847
FORA	31	0BF1	A2_4	-13.2174
FORA	41	0BF1	A2_5	-6.64656
FORA	1	0BF1	A2_1	-12.2718
FORA	11	0BF1	A2_2	-38.5817
FORA	21	0BF1	A2_3	-13.1727
FORA	31	0BF1	A2_4	-14.3359
FORA	41	0BF1	A2_5	-6.84245
FORA	1	0BF1	A2_1	-10.2351
FORA	11	0BF1	A2_2	-35.5316
FORA	21	0BF1	A2_3	-12.95
FORA	31	0BF1	A2_4	-13.161
FORA	41	0BF1	A2_5	-6.1851
FORA	1	0BF1	A2_1	-11.3204
FORA	11	0BF1	A2_2	-42.3928
FORA	21	0BF1	A2_3	-13.2395
FORA	31	0BF1	A2_4	-11.6772
FORA	41	0BF1	A2_5	-6.22017
FORA	1	0BF1	A2_1	-10.5767
FORA	11	0BF1	A2_2	-39.3057
FORA	21	0BF1	A2_3	-12.8982
FORA	31	0BF1	A2_4	-10.7423
FORA	41	0BF1	A2_5	-5.71472
FORA	1	0BF1	A2_1	-11.346
FORA	11	0BF1	A2_2	-45.0088
FORA	21	0BF1	A2_3	-12.9271
FORA	31	0BF1	A2_4	-11.1603
FORA	41	0BF1	A2_5	-6.21392
FORA	1	0BF1	A2_1	-11.515
FORA	11	0BF1	A2_2	-40.7404
FORA	21	0BF1	A2_3	-12.6089
FORA	31	0BF1	A2_4	-16.4008
FORA	41	0BF1	A2_5	-6.03074
FORA	1	0BF1	A2_1	-10.9544
FORA	11	0BF1	A2_2	-33.1148
FORA	21	0BF1	A2_3	-12.9557
FORA	31	0BF1	A2_4	-11.1968
FORA	41	0BF1	A2_5	-5.89436
FORA	1	0BF1	A2_1	-11.0414
FORA	11	0BF1	A2_2	-28.7056
FORA	21	0BF1	A2_3	-12.7129
FORA	31	0BF1	A2_4	-13.1211
FORA	41	0BF1	A2_5	-6.7386
FORA	1	0BF1	A2_1	-11.4458
FORA	11	0BF1	A2_2	-44.9719
FORA	21	0BF1	A2_3	-12.2694
FORA	31	0BF1	A2_4	-10.4479
FORA	41	0BF1	A2_5	-5.91411
FORA	1	0BF1	A2_1	-12.1878
FORA	11	0BF1	A2_2	-37.1437
FORA	21	0BF1	A2_3	-13.0732
FORA	31	0BF1	A2_4	-10.5437
FORA	41	0BF1	A2_5	-6.63264
FORA	1	0BF1	A2_1	-11.8858
FORA	11	0BF1	A2_2	-35.261
FORA	21	0BF1	A2_3	-13.4184
FORA	31	0BF1	A2_4	-11.7056
FORA	41	0BF1	A2_5	-6.61557
FORA	1	0BF1	A2_1	-13.6353
FORA	11	0BF1	A2_2	-23.9655
FORA	21	0BF1	A2_3	-13.1197
FORA	31	0BF1	A2_4	-10.8652
FORA	41	0BF1	A2_5	-6.33075
FORA	1	0BF1	A2_1	-12.9137
FORA	11	0BF1	A2_2	-32.0215
FORA	21	0BF1	A2_3	-12.9914
FORA	31	0BF1	A2_4	-11.1093
FORA	41	0BF1	A2_5	-6.24855
FORA	1	0BF1	A2_1	-11.5884
FORA	11	0BF1	A2_2	-34.7674
FORA	21	0BF1	A2_3	-12.4069
FORA	31	0BF1	A2_4	-11.2297
FORA	41	0BF1	A2_5	-6.91708
FORA	1	0BF1	A2_1	-11.6623
FORA	11	0BF1	A2_2	-26.0558
FORA	21	0BF1	A2_3	-12.9327
FORA	31	0BF1	A2_4	-12.3122
FORA	41	0BF1	A2_5	-6.10624
FORA	1	0BF1	A2_1	-11.5781
FORA	11	0BF1	A2_2	-32.3435
FORA	21	0BF1	A2_3	-12.9484
FORA	31	0BF1	A2_4	-11.5245
FORA	41	0BF1	A2_5	-5.88823
FORA	1	0BF1	A2_1	-12.6876
FORA	11	0BF1	A2_2	-32.1548
FORA	21	0BF1	A2_3	-12.8043
FORA	31	0BF1	A2_4	-10.3568
FORA	41	0BF1	A2_5	-6.33608
FORA	1	0BF1	A2_1	-12.1511
FORA	11	0BF1	A2_2	-29.5076
FORA	21	0BF1	A2_3	-12.4725
FORA	31	0BF1	A2_4	-13.4281
FORA	41	0BF1	A2_5	-6.18252
FORA	1	0BF1	A2_1	-11.7912
FORA	11	0BF1	A2_2	-28.7411
FORA	21	0BF1	A2_3	-13.504
FORA	31	0BF1	A2_4	-11.872
FORA	41	0BF1	A2_5	-6.36649
FORA	1	0BF1	A2_1	-12.857
FORA	11	0BF1	A2_2	-29.5478
FORA	21	0BF1	A2_3	-12.773
FORA	31	0BF1	A2_4	-13.7832
FORA	41	0BF1	A2_5	-6.1996
FORA	1	0BF1	A2_1	-12.5911
FORA	11	0BF1	A2_2	-30.2583
FORA	21	0BF1	A2_3	-11.849
FORA	31	0BF1	A2_4	-12.9423
FORA	41	0BF1	A2_5	-6.25519
FORA	1	0BF1	A2_1	-12.4383
FORA	11	0BF1	A2_2	-28.5362
FORA	21	0BF1	A2_3	-11.9925
FORA	31	0BF1	A2_4	-17.7525
FORA	41	0BF1	A2_5	-6.0139
FORA	1	0BF1	A2_1	-13.083
FORA	11	0BF1	A2_2	-28.1948
FORA	21	0BF1	A2_3	-11.6699
FORA	31	0BF1	A2_4	-12.0953
FORA	41	0BF1	A2_5	-6.23904
FORA	1	0BF1	A2_1	-12.1824
FORA	11	0BF1	A2_2	-30.4754
FORA	21	0BF1	A2_3	-11.7378
FORA	31	0BF1	A2_4	-12.7249
FORA	41	0BF1	A2_5	-6.19445
FORA	1	0BF1	A2_1	-12.0045
FORA	11	0BF1	A2_2	-30.3495
FORA	21	0BF1	A2_3	-11.8839
FORA	31	0BF1	A2_4	-12.9519
FORA	41	0BF1	A2_5	-5.7634
FORA	1	0BF1	A2_1	-11.6775
FORA	11	0BF1	A2_2	-29.1301
FORA	21	0BF1	A2_3	-11.4213
FORA	31	0BF1	A2_4	-10.5799
FORA	41	0BF1	A2_5	-6.55749
FORA	1	0BF1	A2_1	-12.3356
FORA	11	0BF1	A2_2	-36.9177
FORA	21	0BF1	A2_3	-12.6523
FORA	31	0BF1	A2_4	-15.7798
FORA	41	0BF1	A2_5	-6.50264
FORA	1	0BF1	A2_1	-13.4629
FORA	11	0BF1	A2_2	-34.6373
FORA	21	0BF1	A2_3	-12.3371
FORA	31	0BF1	A2_4	-16.7675
FORA	41	0BF1	A2_5	-6.4008
FORA	1	0BF1	A2_1	-12.1296
FORA	11	0BF1	A2_2	-46.0965
FORA	21	0BF1	A2_3	-12.91
FORA	31	0BF1	A2_4	-18.3702
FORA	41	0BF1	A2_5	-6.25237
FORA	1	0BF1	A2_1	-11.8126
FORA	11	0BF1	A2_2	-39.6453
FORA	21	0BF1	A2_3	-12.2911
FORA	31	0BF1	A2_4	-17.5665
FORA	41	0BF1	A2_5	-5.46315
FORA	1	0BF1	A2_1	-12.1987
FORA	11	0BF1	A2_2	-23.8129
FORA	21	0BF1	A2_3	-12.2921
FORA	31	0BF1	A2_4	-21.6508
FORA	41	0BF1	A2_5	-5.84605
FORA	1	0BF1	A2_1	-12.6586
FORA	11	0BF1	A2_2	-27.2065
FORA	21	0BF1	A2_3	-11.8286
FORA	31	0BF1	A2_4	-22.0348
FORA	41	0BF1	A2_5	-5.54307
FORA	1	0BF1	A2_1	-11.3143
FORA	11	0BF1	A2_2	-22.0463
FORA	21	0BF1	A2_3	-12.3523
FORA	31	0BF1	A2_4	-21.7956
FORA	41	0BF1	A2_5	-6.2947
FORA	1	0BF1	A2_1	-10.9482
FORA	11	0BF1	A2_2	-31.1659
FORA	21	0BF1	A2_3	-12.6531
FORA	31	0BF1	A2_4	-22.9325
FORA	41	0BF1	A2_5	-5.89221
FORA	1	0BF1	A2_1	-12.1134
FORA	11	0BF1	A2_2	-29.7179
FORA	21	0BF1	A2_3	-12.3423
FORA	31	0BF1	A2_4	-21.7971
FORA	41	0BF1	A2_5	-6.11198
FORA	1	0BF1	A2_1	-12.0078
FORA	11	0BF1	A2_2	-45.5739
FORA	21	0BF1	A2_3	-12.4537
FORA	31	0BF1	A2_4	-22.6778
FORA	41	0BF1	A2_5	-5.86743
FORA	1	0BF1	A2_1	-9.08661
FORA	11	0BF1	A2_2	-35.366
FORA	21	0BF1	A2_3	-12.6344
FORA	31	0BF1	A2_4	-23.2191
FORA	41	0BF1	A2_5	-5.37725
FORA	1	0BF1	A2_1	-10.4431
FORA	11	0BF1	A2_2	-36.125
FORA	21	0BF1	A2_3	-13.2059
FORA	31	0BF1	A2_4	-22.7708
FORA	41	0BF1	A2_5	-5.69171
FORA	1	0BF1	A2_1	-10.7596
FORA	11	0BF1	A2_2	-46.4123
FORA	21	0BF1	A2_3	-14.2378
FORA	31	0BF1	A2_4	-21.9259
FORA	41	0BF1	A2_5	-6.07901
FORA	1	0BF1	A2_1	-10.6237
FORA	11	0BF1	A2_2	-42.3803
FORA	21	0BF1	A2_3	-13.4573
FORA	31	0BF1	A2_4	-21.6371
FORA	41	0BF1	A2_5	-6.5336
FORA	1	0BF1	A2_1	-10.2548
FORA	11	0BF1	A2_2	-42.5927
FORA	21	0BF1	A2_3	-14.301
FORA	31	0BF1	A2_4	-21.507
FORA	41	0BF1	A2_5	-6.05894
FORA	1	0BF1	A2_1	-10.9198
FORA	11	0BF1	A2_2	-35.8952
FORA	21	0BF1	A2_3	-13.1553
FORA	31	0BF1	A2_4	-22.5747
FORA	41	0BF1	A2_5	-5.40324
FORA	1	0BF1	A2_1	-11.4797
FORA	11	0BF1	A2_2	-44.1283
FORA	21	0BF1	A2_3	-12.4116
FORA	31	0BF1	A2_4	-20.7072
FORA	41	0BF1	A2_5	-6.29511
FORA	1	0BF1	A2_1	-11.3322
FORA	11	0BF1	A2_2	-45.1966
FORA	21	0BF1	A2_3	-13.2964
FORA	31	0BF1	A2_4	-23.2218
FORA	41	0BF1	A2_5	-5.91744
FORA	1	0BF1	A2_1	-12.7047
FORA	11	0BF1	A2_2	-33.1514
FORA	21	0BF1	A2_3	-12.0424
FORA	31	0BF1	A2_4	-25.3012
FORA	41	0BF1	A2_5	-5.97836
FORA	1	0BF1	A2_1	-11.9427
FORA	11	0BF1	A2_2	-28.5264
FORA	21	0BF1	A2_3	-11.7666
FORA	31	0BF1	A2_4	-24.2378
FORA	41	0BF1	A2_5	-6.56492
FORA	1	0BF1	A2_1	-13.8789
FORA	11	0BF1	A2_2	-30.899
FORA	21	0BF1	A2_3	-12.7165
FORA	31	0BF1	A2_4	-26.7862
FORA	41	0BF1	A2_5	-5.63029
FORA	1	0BF1	A2_1	-12.9696
FORA	11	0BF1	A2_2	-31.8887
FORA	21	0BF1	A2_3	-12.336
FORA	31	0BF1	A2_4	-27.7194
FORA	41	0BF1	A2_5	-6.47865
FORA	1	0BF1	A2_1	-12.4289
FORA	11	0BF1	A2_2	-31.3942
FORA	21	0BF1	A2_3	-12.8774
FORA	31	0BF1	A2_4	-27.9131
FORA	41	0BF1	A2_5	-6.39587
FORA	1	0BF1	A2_1	-12.1617
FORA	11	0BF1	A2_2	-27.4847
FORA	21	0BF1	A2_3	-12.4332
FORA	31	0BF1	A2_4	-27.259
FORA	41	0BF1	A2_5	-5.8134
FORA	1	0BF1	A2_1	-12.4397
FORA	11	0BF1	A2_2	-31.4115
FORA	21	0BF1	A2_3	-12.3735
FORA	31	0BF1	A2_4	-28.4022
FORA	41	0BF1	A2_5	-5.7391
FORA	1	0BF1	A2_1	-12.4027
FORA	11	0BF1	A2_2	-26.5792
FORA	21	0BF1	A2_3	-12.9481
FORA	31	0BF1	A2_4	-27.48
FORA	41	0BF1	A2_5	-6.82668
FORA	1	0BF1	A2_1	-11.6707
FORA	11	0BF1	A2_2	-38.1561
FORA	21	0BF1	A2_3	-12.675
FORA	31	0BF1	A2_4	-28.2505
FORA	41	0BF1	A2_5	-6.22285
FORA	1	0BF1	A2_1	-12.6352
FORA	11	0BF1	A2_2	-35.6258
FORA	21	0BF1	A2_3	-13.9003
FORA	31	0BF1	A2_4	-28.4717
FORA	41	0BF1	A2_5	-6.79314
FORA	1	0BF1	A2_1	-11.5855
FORA	11	0BF1	A2_2	-38.729
FORA	21	0BF1	A2_3	-12.2902
FORA	31	0BF1	A2_4	-29.028
FORA	41	0BF1	A2_5	-6.63589
FORA	1	0BF1	A2_1	-11.6641
FORA	11	0BF1	A2_2	-45.5492
FORA	21	0BF1	A2_3	-12.7059
FORA	31	0BF1	A2_4	-28.4861
FORA	41	0BF1	A2_5	-6.90127
FORA	1	0BF1	A2_1	-11.3706
FORA	11	0BF1	A2_2	-40.7335
FORA	21	0BF1	A2_3	-12.8885
FORA	31	0BF1	A2_4	-27.9072
FORA	41	0BF1	A2_5	-7.37112
FORA	1	0BF1	A2_1	-11.8062
FORA	11	0BF1	A2_2	-38.8397
FORA	21	0BF1	A2_3	-15.0281
FORA	31	0BF1	A2_4	-26.1682
FORA	41	0BF1	A2_5	-6.85092
FORA	1	0BF1	A2_1	-11.1505
FORA	11	0BF1	A2_2	-28.4863
FORA	21	0BF1	A2_3	-14.8397
FORA	31	0BF1	A2_4	-40.7071
FORA	41	0BF1	A2_5	-6.74949
FORA	1	0BF1	A2_1	-11.5808
FORA	11	0BF1	A2_2	-42.5216
FORA	21	0BF1	A2_3	-13.062
FORA	31	0BF1	A2_4	-28.2529
FORA	41	0BF1	A2_5	-5.99529
FORA	1	0BF1	A2_1	-10.0883
FORA	11	0BF1	A2_2	-41.6552
FORA	21	0BF1	A2_3	-12.0067
FORA	31	0BF1	A2_4	-27.9747
FORA	41	0BF1	A2_5	-6.79321
FORA	1	0BF1	A2_1	-11.7793
FORA	11	0BF1	A2_2	-40.9347
FORA	21	0BF1	A2_3	-13.0705
FORA	31	0BF1	A2_4	-28.0258
FORA	41	0BF1	A2_5	-7.14824
FORA	1	0BF1	A2_1	-10.9734
FORA	11	0BF1	A2_2	-37.5748
FORA	21	0BF1	A2_3	-12.1897
FORA	31	0BF1	A2_4	-28.9729
FORA	41	0BF1	A2_5	-6.24175
FORA	1	0BF1	A2_1	-9.86827
FORA	11	0BF1	A2_2	-33.7133
FORA	21	0BF1	A2_3	-13.8824
FORA	31	0BF1	A2_4	-30.854
FORA	41	0BF1	A2_5	-6.19766
FORA	1	0BF1	A2_1	-10.2055
FORA	11	0BF1	A2_2	-28.7146
FORA	21	0BF1	A2_3	-13.603
FORA	31	0BF1	A2_4	-29.1345
FORA	41	0BF1	A2_5	-7.08269
FORA	1	0BF1	A2_1	-10.8459
FORA	11	0BF1	A2_2	-32.7097
FORA	21	0BF1	A2_3	-12.816
FORA	31	0BF1	A2_4	-29.4279
FORA	41	0BF1	A2_5	-7.58805
FORA	1	0BF1	A2_1	-12.351
FORA	11	0BF1	A2_2	-34.2635
FORA	21	0BF1	A2_3	-12.6867
FORA	31	0BF1	A2_4	-24.5505
FORA	41	0BF1	A2_5	-6.51838
FORA	1	0BF1	A2_1	-12.4257
FORA	11	0BF1	A2_2	-37.168
FORA	21	0BF1	A2_3	-13.5282
FORA	31	0BF1	A2_4	-25.4511
FORA	41	0BF1	A2_5	-6.11482
FORA	1	0BF1	A2_1	-11.8966
FORA	11	0BF1	A2_2	-43.0051
FORA	21	0BF1	A2_3	-13.2356
FORA	31	0BF1	A2_4	-24.359
FORA	41	0BF1	A2_5	-6.39243
FORA	1	0BF1	A2_1	-11.7471
FORA	11	0BF1	A2_2	-43.5132
FORA	21	0BF1	A2_3	-13.6817
FORA	31	0BF1	A2_4	-25.6658
FORA	41	0BF1	A2_5	-6.57998
FORA	1	0BF1	A2_1	-12.5651
FORA	11	0BF1	A2_2	-44.8703
FORA	21	0BF1	A2_3	-12.5367
FORA	31	0BF1	A2_4	-25.289
FORA	41	0BF1	A2_5	-5.91334
FORA	1	0BF1	A2_1	-11.9913
FORA	11	0BF1	A2_2	-36.5126
FORA	21	0BF1	A2_3	-12.3334
FORA	31	0BF1	A2_4	-27.4258
FORA	41	0BF1	A2_5	-6.35907
FORA	1	0BF1	A2_1	-12.1508
FORA	11	0BF1	A2_2	-33.4285
FORA	21	0BF1	A2_3	-10.6644
FORA	31	0BF1	A2_4	-29.8661
FORA	41	0BF1	A2_5	-6.02417
FORA	1	0BF1	A2_1	-12.8184
FORA	11	0BF1	A2_2	-27.6676
FORA	21	0BF1	A2_3	-12.0672
FORA	31	0BF1	A2_4	-27.8729
FORA	41	0BF1	A2_5	-6.16763
FORA	1	0BF1	A2_1	-12.3448
FORA	11	0BF1	A2_2	-27.4166
FORA	21	0BF1	A2_3	-12.881
FORA	31	0BF1	A2_4	-29.8002
FORA	41	0BF1	A2_5	-6.62778
FORA	1	0BF1	A2_1	-12.9405
FORA	11	0BF1	A2_2	-32.0145
FORA	21	0BF1	A2_3	-12.6239
FORA	31	0BF1	A2_4	-26.4435
FORA	41	0BF1	A2_5	-6.80989
FORA	1	0BF1	A2_1	-12.6639
FORA	11	0BF1	A2_2	-34.0926
FORA	21	0BF1	A2_3	-13.6368
FORA	31	0BF1	A2_4	-26.3883
FORA	41	0BF1	A2_5	-6.01607
FORA	1	0BF1	A2_1	-12.7969
FORA	11	0BF1	A2_2	-24.0215
FORA	21	0BF1	A2_3	-12.3507
FORA	31	0BF1	A2_4	-26.995
FORA	41	0BF1	A2_5	-6.67917
FORA	1	0BF1	A2_1	-12.9243
FORA	11	0BF1	A2_2	-26.0424
FORA	21	0BF1	A2_3	-12.6552
FORA	31	0BF1	A2_4	-26.3258
FORA	41	0BF1	A2_5	-6.5636
FORA	1	0BF1	A2_1	-10.5859
FORA	11	0BF1	A2_2	-28.1437
FORA	21	0BF1	A2_3	-13.062
FORA	31	0BF1	A2_4	-24.4302
FORA	41	0BF1	A2_5	-6.05605
FORA	1	0BF1	A2_1	-10.4736
FORA	11	0BF1	A2_2	-31.4165
FORA	21	0BF1	A2_3	-12.9484
FORA	31	0BF1	A2_4	-32.9647
FORA	41	0BF1	A2_5	-6.74831
FORA	1	0BF1	A2_1	-11.1086
FORA	11	0BF1	A2_2	-34.49
FORA	21	0BF1	A2_3	-12.505
FORA	31	0BF1	A2_4	-32.9788
FORA	41	0BF1	A2_5	-6.82405
FORA	1	0BF1	A2_1	-10.9561
FORA	11	0BF1	A2_2	-23.5519
FORA	21	0BF1	A2_3	-12.6844
FORA	31	0BF1	A2_4	-34.1968
FORA	41	0BF1	A2_5	-7.23573
FORA	1	0BF1	A2_1	-11.2409
FORA	11	0BF1	A2_2	-22.9422
FORA	21	0BF1	A2_3	-13.2243
FORA	31	0BF1	A2_4	-26.7483
FORA	41	0BF1	A2_5	-6.53443
FORA	1	0BF1	A2_1	-11.1194
FORA	11	0BF1	A2_2	-31.3817
FORA	21	0BF1	A2_3	-13.4491
FORA	31	0BF1	A2_4	-33.4516
FORA	41	0BF1	A2_5	-6.68655
FORA	1	0BF1	A2_1	-11.1829
FORA	11	0BF1	A2_2	-44.1304
FORA	21	0BF1	A2_3	-13.3329
FORA	31	0BF1	A2_4	-28.9326
FORA	41	0BF1	A2_5	-6.42159
FORA	1	0BF1	A2_1	-10.5408
FORA	11	0BF1	A2_2	-46.3413
FORA	21	0BF1	A2_3	-12.8361
FORA	31	0BF1	A2_4	-30.7605
FORA	41	0BF1	A2_5	-6.439
FORA	1	0BF1	A2_1	-10.9969
FORA	11	0BF1	A2_2	-28.8242
FORA	21	0BF1	A2_3	-14.7968
FORA	31	0BF1	A2_4	-34.6988
FORA	41	0BF1	A2_5	-6.73177
FORA	1	0BF1	A2_1	-11.5277
FORA	11	0BF1	A2_2	-33.6333
FORA	21	0BF1	A2_3	-13.5301
FORA	31	0BF1	A2_4	-29.9528
FORA	41	0BF1	A2_5	-6.52459
FORA	1	0BF1	A2_1	-11.6906
FORA	11	0BF1	A2_2	-33.1323
FORA	21	0BF1	A2_3	-13.0664
FORA	31	0BF1	A2_4	-26.3973
FORA	41	0BF1	A2_5	-6.27153
FORA	1	0BF1	A2_1	-10.6622
FORA	11	0BF1	A2_2	-37.7057
FORA	21	0BF1	A2_3	-13.1842
FORA	31	0BF1	A2_4	-31.9413
FORA	41	0BF1	A2_5	-6.21582
FORA	1	0BF1	A2_1	-11.4805
FORA	11	0BF1	A2_2	-27.9094
FORA	21	0BF1	A2_3	-13.4063
FORA	31	0BF1	A2_4	-31.5993
FORA	41	0BF1	A2_5	-6.42424
FORA	1	0BF1	A2_1	-10.8037
FORA	11	0BF1	A2_2	-38.8089
FORA	21	0BF1	A2_3	-12.695
FORA	31	0BF1	A2_4	-26.7474
FORA	41	0BF1	A2_5	-6.45888
FORA	1	0BF1	A2_1	-11.1992
FORA	11	0BF1	A2_2	-36.6934
FORA	21	0BF1	A2_3	-13.044
FORA	31	0BF1	A2_4	-31.8678
FORA	41	0BF1	A2_5	-6.60441
FORA	1	0BF1	A2_1	-11.5728
FORA	11	0BF1	A2_2	-40.1317
FORA	21	0BF1	A2_3	-13.3267
FORA	31	0BF1	A2_4	-28.9521
FORA	41	0BF1	A2_5	-6.4421
FORA	1	0BF1	A2_1	-11.5302
FORA	11	0BF1	A2_2	-31.4487
FORA	21	0BF1	A2_3	-12.4596
FORA	31	0BF1	A2_4	-28.5589
FORA	41	0BF1	A2_5	-6.77439
FORA	1	0BF1	A2_1	-10.8759
FORA	11	0BF1	A2_2	-22.673
FORA	21	0BF1	A2_3	-12.815
FORA	31	0BF1	A2_4	-26.8287
FORA	41	0BF1	A2_5	-6.16978
FORA	1	0BF1	A2_1	-10.2752
FORA	11	0BF1	A2_2	-22.9725
FORA	21	0BF1	A2_3	-12.3522
FORA	31	0BF1	A2_4	-26.9668
FORA	41	0BF1	A2_5	-6.12212
FORA	1	0BF1	A2_1	-10.8884
FORA	11	0BF1	A2_2	-18.1953
FORA	21	0BF1	A2_3	-14.5037
FORA	31	0BF1	A2_4	-26.8531
FORA	41	0BF1	A2_5	-6.36262
FORA	1	0BF1	A2_1	-11.4004
FORA	11	0BF1	A2_2	-25.5835
FORA	21	0BF1	A2_3	-13.8623
FORA	31	0BF1	A2_4	-26.9925
FORA	41	0BF1	A2_5	-5.85935
FORA	1	0BF1	A2_1	-10.4169
FORA	11	0BF1	A2_2	-35.8441
FORA	21	0BF1	A2_3	-15.3523
FORA	31	0BF1	A2_4	-29.4062
FORA	41	0BF1	A2_5	-5.80875
FORA	1	0BF1	A2_1	-12.439
FORA	11	0BF1	A2_2	-44.7783
FORA	21	0BF1	A2_3	-17.2588
FORA	31	0BF1	A2_4	-25.3468
FORA	41	0BF1	A2_5	-7.05285
FORA	1	0BF1	A2_1	-12.4207
FORA	11	0BF1	A2_2	-46.136
FORA	21	0BF1	A2_3	-14.5347
FORA	31	0BF1	A2_4	-22.4478
FORA	41	0BF1	A2_5	-6.37884
FORA	1	0BF1	A2_1	-11.2391
FORA	11	0BF1	A2_2	-45.7641
FORA	21	0BF1	A2_3	-16.6342
FORA	31	0BF1	A2_4	-26.2016
FORA	41	0BF1	A2_5	-7.02234
FORA	1	0BF1	A2_1	-10.9662
FORA	11	0BF1	A2_2	-44.2221
FORA	21	0BF1	A2_3	-14.4431
FORA	31	0BF1	A2_4	-27.4918
FORA	41	0BF1	A2_5	-7.49972
FORA	1	0BF1	A2_1	-11.0159
FORA	11	0BF1	A2_2	-39.254
FORA	21	0BF1	A2_3	-13.9324
FORA	31	0BF1	A2_4	-23.1043
FORA	41	0BF1	A2_5	-6.36218
FORA	1	0BF1	A2_1	-9.72946
FORA	11	0BF1	A2_2	-42.0989
FORA	21	0BF1	A2_3	-15.7146
FORA	31	0BF1	A2_4	-25.4103
FORA	41	0BF1	A2_5	-6.10794
FORA	1	0BF1	A2_1	-10.2549
FORA	11	0BF1	A2_2	-43.0469
FORA	21	0BF1	A2_3	-14.134
FORA	31	0BF1	A2_4	-29.2663
FORA	41	0BF1	A2_5	-7.14797
FORA	1	0BF1	A2_1	-11.6298
FORA	11	0BF1	A2_2	-41.2115
FORA	21	0BF1	A2_3	-11.5657
FORA	31	0BF1	A2_4	-35.0727
FORA	41	0BF1	A2_5	-6.24549
FORA	1	0BF1	A2_1	-11.7932
FORA	11	0BF1	A2_2	-39.5293
FORA	21	0BF1	A2_3	-13.7559
FORA	31	0BF1	A2_4	-34.729
FORA	41	0BF1	A2_5	-6.13707
FORA	1	0BF1	A2_1	-11.859
FORA	11	0BF1	A2_2	-39.5005
FORA	21	0BF1	A2_3	-11.4137
FORA	31	0BF1	A2_4	-37.5172
FORA	41	0BF1	A2_5	-5.95869
FORA	1	0BF1	A2_1	-12.4294
FORA	11	0BF1	A2_2	-39.7824
FORA	21	0BF1	A2_3	-11.4948
FORA	31	0BF1	A2_4	-34.8948
FORA	41	0BF1	A2_5	-6.48662
FORA	1	0BF1	A2_1	-11.6135
FORA	11	0BF1	A2_2	-27.7351
FORA	21	0BF1	A2_3	-11.4359
FORA	31	0BF1	A2_4	-36.1104
FORA	41	0BF1	A2_5	-5.62262
FORA	1	0BF1	A2_1	-12.5948
FORA	11	0BF1	A2_2	-21.8655
FORA	21	0BF1	A2_3	-11.6517
FORA	31	0BF1	A2_4	-40.1901
FORA	41	0BF1	A2_5	-6.36556
FORA	1	0BF1	A2_1	-12.1231
FORA	11	0BF1	A2_2	-25.3354
FORA	21	0BF1	A2_3	-11.4873
FORA	31	0BF1	A2_4	-43.3594
FORA	41	0BF1	A2_5	-6.42311
FORA	1	0BF1	A2_1	-12.2296
FORA	11	0BF1	A2_2	-22.6855
FORA	21	0BF1	A2_3	-11.9947
FORA	31	0BF1	A2_4	-43.4662
FORA	41	0BF1	A2_5	-6.22138
FORA	1	0BF1	A2_1	-12.3837
FORA	11	0BF1	A2_2	-29.4216
FORA	21	0BF1	A2_3	-12.2373
FORA	31	0BF1	A2_4	-41.6824
FORA	41	0BF1	A2_5	-6.25229
FORA	1	0BF1	A2_1	-12.7415
FORA	11	0BF1	A2_2	-36.5818
FORA	21	0BF1	A2_3	-11.4306
FORA	31	0BF1	A2_4	-29.8242
FORA	41	0BF1	A2_5	-6.64098
FORA	1	0BF1	A2_1	-11.9882
FORA	11	0BF1	A2_2	-25.3389
FORA	21	0BF1	A2_3	-12.7097
FORA	31	0BF1	A2_4	-41.5946
FORA	41	0BF1	A2_5	-6.10664
FORA	1	0BF1	A2_1	-11.7902
FORA	11	0BF1	A2_2	-28.6069
FORA	21	0BF1	A2_3	-14.1519
FORA	31	0BF1	A2_4	-36.4813
FORA	41	0BF1	A2_5	-6.40733
FORA	1	0BF1	A2_1	-13.0531
FORA	11	0BF1	A2_2	-30.0076
FORA	21	0BF1	A2_3	-16.4363
FORA	31	0BF1	A2_4	-40.5647
FORA	41	0BF1	A2_5	-6.55451
FORA	1	0BF1	A2_1	-12.4363
FORA	11	0BF1	A2_2	-30.8876
FORA	21	0BF1	A2_3	-13.0876
FORA	31	0BF1	A2_4	-39.4333
FORA	41	0BF1	A2_5	-6.42702
FORA	1	0BF1	A2_1	-11.9613
FORA	11	0BF1	A2_2	-28.0732
FORA	21	0BF1	A2_3	-12.8884
FORA	31	0BF1	A2_4	-29.071
FORA	41	0BF1	A2_5	-6.872
FORA	1	0BF1	A2_1	-10.8144
FORA	11	0BF1	A2_2	-26.1841
FORA	21	0BF1	A2_3	-14.6726
FORA	31	0BF1	A2_4	-45.2218
FORA	41	0BF1	A2_5	-6.28618
FORA	1	0BF1	A2_1	-10.7913
FORA	11	0BF1	A2_2	-33.0671
FORA	21	0BF1	A2_3	-13.7872
FORA	31	0BF1	A2_4	-44.1726
FORA	41	0BF1	A2_5	-6.69273
FORA	1	0BF1	A2_1	-11.1133
FORA	11	0BF1	A2_2	-33.0786
FORA	21	0BF1	A2_3	-15.0284
FORA	31	0BF1	A2_4	-39.5551
FORA	41	0BF1	A2_5	-7.06563
FORA	1	0BF1	A2_1	-11.435
FORA	11	0BF1	A2_2	-43.0683
FORA	21	0BF1	A2_3	-14.6189
FORA	31	0BF1	A2_4	-43.9015
FORA	41	0BF1	A2_5	-6.91045
FORA	1	0BF1	A2_1	-11.0444
FORA	11	0BF1	A2_2	-38.3479
FORA	21	0BF1	A2_3	-14.0092
FORA	31	0BF1	A2_4	-45.091
FORA	41	0BF1	A2_5	-6.77969
FORA	1	0BF1	A2_1	-10.7529
FORA	11	0BF1	A2_2	-31.0579
FORA	21	0BF1	A2_3	-11.5455
FORA	31	0BF1	A2_4	-37.9466
FORA	41	0BF1	A2_5	-6.83305
FORA	1	0BF1	A2_1	-10.7893
FORA	11	0BF1	A2_2	-36.5404
FORA	21	0BF1	A2_3	-11.1713
FORA	31	0BF1	A2_4	-44.0531
FORA	41	0BF1	A2_5	-6.70722
FORA	1	0BF1	A2_1	-10.9609
FORA	11	0BF1	A2_2	-33.1222
FORA	21	0BF1	A2_3	-11.6621
FORA	31	0BF1	A2_4	-40.8443
FORA	41	0BF1	A2_5	-6.52955
FORA	1	0BF1	A2_1	-10.5061
FORA	11	0BF1	A2_2	-45.1188
FORA	21	0BF1	A2_3	-11.6305
FORA	31	0BF1	A2_4	-43.731
FORA	41	0BF1	A2_5	-6.68533
FORA	1	0BF1	A2_1	-10.5166
FORA	11	0BF1	A2_2	-44.6211
FORA	21	0BF1	A2_3	-11.2167
FORA	31	0BF1	A2_4	-31.057
FORA	41	0BF1	A2_5	-5.95037
FORA	1	0BF1	A2_1	-10.352
FORA	11	0BF1	A2_2	-24.7754
FORA	21	0BF1	A2_3	-12.0596
FORA	31	0BF1	A2_4	-26.9397
FORA	41	0BF1	A2_5	-6.19288
FORA	1	0BF1	A2_1	-12.4753
FORA	11	0BF1	A2_2	-27.8472
FORA	21	0BF1	A2_3	-11.0411
FORA	31	0BF1	A2_4	-23.1194
FORA	41	0BF1	A2_5	-6.36827
FORA	1	0BF1	A2_1	-11.5011
FORA	11	0BF1	A2_2	-35.7766
FORA	21	0BF1	A2_3	-11.1149
FORA	31	0BF1	A2_4	-25.6778
FORA	41	0BF1	A2_5	-6.27861
FORA	1	0BF1	A2_1	-11.818
FORA	11	0BF1	A2_2	-37.131
FORA	21	0BF1	A2_3	-11.2714
FORA	31	0BF1	A2_4	-29.8515
FORA	41	0BF1	A2_5	-6.25535
FORA	1	0BF1	A2_1	-12.285
FORA	11	0BF1	A2_2	-33.6351
FORA	21	0BF1	A2_3	-11.2025
FORA	31	0BF1	A2_4	-36.5823
FORA	41	0BF1	A2_5	-6.78097
FORA	1	0BF1	A2_1	-12.4581
FORA	11	0BF1	A2_2	-36.2917
FORA	21	0BF1	A2_3	-11.1376
FORA	31	0BF1	A2_4	-41.0038
FORA	41	0BF1	A2_5	-7.1707
FORA	1	0BF1	A2_1	-11.0614
FORA	11	0BF1	A2_2	-44.1154
FORA	21	0BF1	A2_3	-11.7106
FORA	31	0BF1	A2_4	-41.7675
FORA	41	0BF1	A2_5	-6.09038
FORA	1	0BF1	A2_1	-11.3172
FORA	11	0BF1	A2_2	-44.7548
FORA	21	0BF1	A2_3	-11.4083
FORA	31	0BF1	A2_4	-43.2697
FORA	41	0BF1	A2_5	-6.3924
FORA	1	0BF1	A2_1	-11.3551
FORA	11	0BF1	A2_2	-45.9731
FORA	21	0BF1	A2_3	-11.5864
FORA	31	0BF1	A2_4	-36.6776
FORA	41	0BF1	A2_5	-6.30205
FORA	1	0BF1	A2_1	-12.182
FORA	11	0BF1	A2_2	-38.3808
FORA	21	0BF1	A2_3	-13.1391
FORA	31	0BF1	A2_4	-41.9528
FORA	41	0BF1	A2_5	-6.13672
FORA	1	0BF1	A2_1	-10.9319
FORA	11	0BF1	A2_2	-45.4752
FORA	21	0BF1	A2_3	-12.9613
FORA	31	0BF1	A2_4	-36.6312
FORA	41	0BF1	A2_5	-6.43462
FORA	1	0BF1	A2_1	-11.2957
FORA	11	0BF1	A2_2	-40.7388
FORA	21	0BF1	A2_3	-11.558
FORA	31	0BF1	A2_4	-35.8763
FORA	41	0BF1	A2_5	-6.86152
FORA	1	0BF1	A2_1	-11.8898
FORA	11	0BF1	A2_2	-39.576
FORA	21	0BF1	A2_3	-11.1001
FORA	31	0BF1	A2_4	-39.9564
FORA	41	0BF1	A2_5	-6.0247
FORA	1	0BF1	A2_1	-11.6807
FORA	11	0BF1	A2_2	-40.8323
FORA	21	0BF1	A2_3	-10.9867
FORA	31	0BF1	A2_4	-34.8639
FORA	41	0BF1	A2_5	-6.21492
FORA	1	0BF1	A2_1	-11.6336
FORA	11	0BF1	A2_2	-39.2331
FORA	21	0BF1	A2_3	-13.762
FORA	31	0BF1	A2_4	-45.7617
FORA	41	0BF1	A2_5	-6.62318
FORA	1	0BF1	A2_1	-11.9327
FORA	11	0BF1	A2_2	-39.2606
FORA	21	0BF1	A2_3	-13.5071
FORA	31	0BF1	A2_4	-43.1065
FORA	41	0BF1	A2_5	-6.17657
FORA	1	0BF1	A2_1	-12.1449
FORA	11	0BF1	A2_2	-42.4236
FORA	21	0BF1	A2_3	-13.036
FORA	31	0BF1	A2_4	-34.9183
FORA	41	0BF1	A2_5	-6.47866
FORA	1	0BF1	A2_1	-11.3768
FORA	11	0BF1	A2_2	-32.5554
FORA	21	0BF1	A2_3	-15.1466
FORA	31	0BF1	A2_4	-37.0205
FORA	41	0BF1	A2_5	-6.34646
FORA	1	0BF1	A2_1	-11.637
FORA	11	0BF1	A2_2	-39.5233
FORA	21	0BF1	A2_3	-18.6812
FORA	31	0BF1	A2_4	-34.1494
FORA	41	0BF1	A2_5	-6.39678
FORA	1	0BF1	A2_1	-12.4167
FORA	11	0BF1	A2_2	-42.7455
FORA	21	0BF1	A2_3	-20.3018
FORA	31	0BF1	A2_4	-45.4061
[truncated: 13,001 more rows]

## Sheet: Fig_3C
resn209	loc	name	uniq_key	fine_loc	count	time
HSP	CYT	FORA	A3_1	cytosol	0	0
HSP	CYT	FORA	A3_1	outer_cyt	0	0
HSP	CYT	FORA	A3_1	inner_cyt	0	0
HSP	CYT	FORA	A3_1	center	10000	200
HSP	CYT	FORA	A3_1	inner_per	0	0
HSP	CYT	FORA	A3_1	outer_per	0	0
HSP	CYT	FORA	A3_1	periplasm	0	0
HSP	CYT	FORA	A3_1	illegal	0	0
HSP	CYT	FORA	A3_11	cytosol	0	0
HSP	CYT	FORA	A3_11	outer_cyt	0	0
HSP	CYT	FORA	A3_11	inner_cyt	0	0
HSP	CYT	FORA	A3_11	center	10000	200
HSP	CYT	FORA	A3_11	inner_per	0	0
HSP	CYT	FORA	A3_11	outer_per	0	0
HSP	CYT	FORA	A3_11	periplasm	0	0
HSP	CYT	FORA	A3_11	illegal	0	0
HSP	CYT	FORA	A3_12	cytosol	0	0
HSP	CYT	FORA	A3_12	outer_cyt	0	0
HSP	CYT	FORA	A3_12	inner_cyt	0	0
HSP	CYT	FORA	A3_12	center	10000	200
HSP	CYT	FORA	A3_12	inner_per	0	0
HSP	CYT	FORA	A3_12	outer_per	0	0
HSP	CYT	FORA	A3_12	periplasm	0	0
HSP	CYT	FORA	A3_12	illegal	0	0
HSP	CYT	FORA	A3_13	cytosol	0	0
HSP	CYT	FORA	A3_13	outer_cyt	0	0
HSP	CYT	FORA	A3_13	inner_cyt	0	0
HSP	CYT	FORA	A3_13	center	10000	200
HSP	CYT	FORA	A3_13	inner_per	0	0
HSP	CYT	FORA	A3_13	outer_per	0	0
HSP	CYT	FORA	A3_13	periplasm	0	0
HSP	CYT	FORA	A3_13	illegal	0	0
HSP	CYT	FORA	A3_14	cytosol	0	0
HSP	CYT	FORA	A3_14	outer_cyt	0	0
HSP	CYT	FORA	A3_14	inner_cyt	24	0
HSP	CYT	FORA	A3_14	center	9976	199
HSP	CYT	FORA	A3_14	inner_per	0	0
HSP	CYT	FORA	A3_14	outer_per	0	0
HSP	CYT	FORA	A3_14	periplasm	0	0
HSP	CYT	FORA	A3_14	illegal	0	0
HSP	CYT	FORA	A3_15	cytosol	0	0
HSP	CYT	FORA	A3_15	outer_cyt	0	0
HSP	CYT	FORA	A3_15	inner_cyt	0	0
HSP	CYT	FORA	A3_15	center	10000	200
HSP	CYT	FORA	A3_15	inner_per	0	0
HSP	CYT	FORA	A3_15	outer_per	0	0
HSP	CYT	FORA	A3_15	periplasm	0	0
HSP	CYT	FORA	A3_15	illegal	0	0
HSP	CYT	FORA	A3_2	cytosol	0	0
HSP	CYT	FORA	A3_2	outer_cyt	0	0
HSP	CYT	FORA	A3_2	inner_cyt	0	0
HSP	CYT	FORA	A3_2	center	10000	200
HSP	CYT	FORA	A3_2	inner_per	0	0
HSP	CYT	FORA	A3_2	outer_per	0	0
HSP	CYT	FORA	A3_2	periplasm	0	0
HSP	CYT	FORA	A3_2	illegal	0	0
HSP	CYT	FORA	A3_21	cytosol	0	0
HSP	CYT	FORA	A3_21	outer_cyt	0	0
HSP	CYT	FORA	A3_21	inner_cyt	0	0
HSP	CYT	FORA	A3_21	center	10000	200
HSP	CYT	FORA	A3_21	inner_per	0	0
HSP	CYT	FORA	A3_21	outer_per	0	0
HSP	CYT	FORA	A3_21	periplasm	0	0
HSP	CYT	FORA	A3_21	illegal	0	0
HSP	CYT	FORA	A3_22	cytosol	0	0
HSP	CYT	FORA	A3_22	outer_cyt	0	0
HSP	CYT	FORA	A3_22	inner_cyt	49	0
HSP	CYT	FORA	A3_22	center	9951	199
HSP	CYT	FORA	A3_22	inner_per	0	0
HSP	CYT	FORA	A3_22	outer_per	0	0
HSP	CYT	FORA	A3_22	periplasm	0	0
HSP	CYT	FORA	A3_22	illegal	0	0
HSP	CYT	FORA	A3_23	cytosol	0	0
HSP	CYT	FORA	A3_23	outer_cyt	0	0
HSP	CYT	FORA	A3_23	inner_cyt	0	0
HSP	CYT	FORA	A3_23	center	10000	200
HSP	CYT	FORA	A3_23	inner_per	0	0
HSP	CYT	FORA	A3_23	outer_per	0	0
HSP	CYT	FORA	A3_23	periplasm	0	0
HSP	CYT	FORA	A3_23	illegal	0	0
HSP	CYT	FORA	A3_24	cytosol	0	0
HSP	CYT	FORA	A3_24	outer_cyt	0	0
HSP	CYT	FORA	A3_24	inner_cyt	0	0
HSP	CYT	FORA	A3_24	center	10000	200
HSP	CYT	FORA	A3_24	inner_per	0	0
HSP	CYT	FORA	A3_24	outer_per	0	0
HSP	CYT	FORA	A3_24	periplasm	0	0
HSP	CYT	FORA	A3_24	illegal	0	0
HSP	CYT	FORA	A3_25	cytosol	0	0
HSP	CYT	FORA	A3_25	outer_cyt	0	0
HSP	CYT	FORA	A3_25	inner_cyt	0	0
HSP	CYT	FORA	A3_25	center	10000	200
HSP	CYT	FORA	A3_25	inner_per	0	0
HSP	CYT	FORA	A3_25	outer_per	0	0
HSP	CYT	FORA	A3_25	periplasm	0	0
HSP	CYT	FORA	A3_25	illegal	0	0
HSP	CYT	FORA	A3_3	cytosol	0	0
HSP	CYT	FORA	A3_3	outer_cyt	0	0
HSP	CYT	FORA	A3_3	inner_cyt	0	0
HSP	CYT	FORA	A3_3	center	10000	200
HSP	CYT	FORA	A3_3	inner_per	0	0
HSP	CYT	FORA	A3_3	outer_per	0	0
HSP	CYT	FORA	A3_3	periplasm	0	0
HSP	CYT	FORA	A3_3	illegal	0	0
HSP	CYT	FORA	A3_4	cytosol	0	0
HSP	CYT	FORA	A3_4	outer_cyt	0	0
HSP	CYT	FORA	A3_4	inner_cyt	0	0
HSP	CYT	FORA	A3_4	center	10000	200
HSP	CYT	FORA	A3_4	inner_per	0	0
HSP	CYT	FORA	A3_4	outer_per	0	0
HSP	CYT	FORA	A3_4	periplasm	0	0
HSP	CYT	FORA	A3_4	illegal	0	0
HSP	CYT	FORA	A3_5	cytosol	0	0
HSP	CYT	FORA	A3_5	outer_cyt	0	0
HSP	CYT	FORA	A3_5	inner_cyt	0	0
HSP	CYT	FORA	A3_5	center	10000	200
HSP	CYT	FORA	A3_5	inner_per	0	0
HSP	CYT	FORA	A3_5	outer_per	0	0
HSP	CYT	FORA	A3_5	periplasm	0	0
HSP	CYT	FORA	A3_5	illegal	0	0

## Sheet: Fig_3C_violin_Res209
name	resid	segid	uniq_key	rotated_z
HSP	209	0PA	A3_1	2.18961
HSP	209	0PB	A3_2	0.445122
HSP	209	0PC	A3_3	0.726079
HSP	209	0PD	A3_4	0.933874
HSP	209	0PE	A3_5	1.77975
HSP	209	0PA	A3_1	3.71222
HSP	209	0PB	A3_2	0.90208
HSP	209	0PC	A3_3	0.735286
HSP	209	0PD	A3_4	1.6488
HSP	209	0PE	A3_5	5.06371
HSP	209	0PA	A3_1	4.07157
HSP	209	0PB	A3_2	0.615065
HSP	209	0PC	A3_3	0.792097
HSP	209	0PD	A3_4	1.14743
HSP	209	0PE	A3_5	3.49484
HSP	209	0PA	A3_1	4.10379
HSP	209	0PB	A3_2	0.841573
HSP	209	0PC	A3_3	2.84079
HSP	209	0PD	A3_4	1.54199
HSP	209	0PE	A3_5	4.18949
HSP	209	0PA	A3_1	3.73482
HSP	209	0PB	A3_2	1.18852
HSP	209	0PC	A3_3	3.48098
HSP	209	0PD	A3_4	2.08842
HSP	209	0PE	A3_5	3.60343
HSP	209	0PA	A3_1	4.76131
HSP	209	0PB	A3_2	1.0541
HSP	209	0PC	A3_3	4.02538
HSP	209	0PD	A3_4	1.83522
HSP	209	0PE	A3_5	3.62691
HSP	209	0PA	A3_1	3.91026
HSP	209	0PB	A3_2	1.17165
HSP	209	0PC	A3_3	3.91093
HSP	209	0PD	A3_4	1.63723
HSP	209	0PE	A3_5	4.31982
HSP	209	0PA	A3_1	4.38773
HSP	209	0PB	A3_2	1.50317
HSP	209	0PC	A3_3	3.26767
HSP	209	0PD	A3_4	2.06523
HSP	209	0PE	A3_5	4.25977
HSP	209	0PA	A3_1	4.27062
HSP	209	0PB	A3_2	1.34704
HSP	209	0PC	A3_3	3.85894
HSP	209	0PD	A3_4	1.93058
HSP	209	0PE	A3_5	4.26047
HSP	209	0PA	A3_1	3.49364
HSP	209	0PB	A3_2	1.69604
HSP	209	0PC	A3_3	4.20902
HSP	209	0PD	A3_4	1.51046
HSP	209	0PE	A3_5	4.34783
HSP	209	0PA	A3_1	4.3012
HSP	209	0PB	A3_2	0.95112
HSP	209	0PC	A3_3	3.93669
HSP	209	0PD	A3_4	2.4696
HSP	209	0PE	A3_5	4.45403
HSP	209	0PA	A3_1	4.58985
HSP	209	0PB	A3_2	1.1451
HSP	209	0PC	A3_3	3.40705
HSP	209	0PD	A3_4	0.926833
HSP	209	0PE	A3_5	3.62174
HSP	209	0PA	A3_1	3.73716
HSP	209	0PB	A3_2	1.19118
HSP	209	0PC	A3_3	4.17114
HSP	209	0PD	A3_4	1.65923
HSP	209	0PE	A3_5	4.01566
HSP	209	0PA	A3_1	4.08221
HSP	209	0PB	A3_2	1.58737
HSP	209	0PC	A3_3	3.39237
HSP	209	0PD	A3_4	2.02272
HSP	209	0PE	A3_5	3.9927
HSP	209	0PA	A3_1	3.69706
HSP	209	0PB	A3_2	1.18014
HSP	209	0PC	A3_3	3.3795
HSP	209	0PD	A3_4	1.91393
HSP	209	0PE	A3_5	3.79191
HSP	209	0PA	A3_1	4.78519
HSP	209	0PB	A3_2	0.94958
HSP	209	0PC	A3_3	3.66782
HSP	209	0PD	A3_4	1.76034
HSP	209	0PE	A3_5	4.01193
HSP	209	0PA	A3_1	3.52695
HSP	209	0PB	A3_2	0.602272
HSP	209	0PC	A3_3	2.97224
HSP	209	0PD	A3_4	2.03966
HSP	209	0PE	A3_5	3.77791
HSP	209	0PA	A3_1	3.59178
HSP	209	0PB	A3_2	0.983371
HSP	209	0PC	A3_3	3.94238
HSP	209	0PD	A3_4	1.96686
HSP	209	0PE	A3_5	3.75245
HSP	209	0PA	A3_1	3.57113
HSP	209	0PB	A3_2	0.503828
HSP	209	0PC	A3_3	3.11687
HSP	209	0PD	A3_4	1.81679
HSP	209	0PE	A3_5	3.76906
HSP	209	0PA	A3_1	3.65335
HSP	209	0PB	A3_2	0.828431
HSP	209	0PC	A3_3	2.97789
HSP	209	0PD	A3_4	1.82616
HSP	209	0PE	A3_5	4.21227
HSP	209	0PA	A3_1	3.30682
HSP	209	0PB	A3_2	0.56525
HSP	209	0PC	A3_3	3.26488
HSP	209	0PD	A3_4	1.89927
HSP	209	0PE	A3_5	3.92479
HSP	209	0PA	A3_1	3.77188
HSP	209	0PB	A3_2	1.38328
HSP	209	0PC	A3_3	3.58988
HSP	209	0PD	A3_4	1.83632
HSP	209	0PE	A3_5	3.99624
HSP	209	0PA	A3_1	3.01597
HSP	209	0PB	A3_2	0.81352
HSP	209	0PC	A3_3	2.83402
HSP	209	0PD	A3_4	1.93174
HSP	209	0PE	A3_5	3.81693
HSP	209	0PA	A3_1	3.5369
HSP	209	0PB	A3_2	1.02235
HSP	209	0PC	A3_3	3.19272
HSP	209	0PD	A3_4	2.33958
HSP	209	0PE	A3_5	4.01833
HSP	209	0PA	A3_1	3.72443
HSP	209	0PB	A3_2	0.868767
HSP	209	0PC	A3_3	3.87081
HSP	209	0PD	A3_4	2.47379
HSP	209	0PE	A3_5	3.7485
HSP	209	0PA	A3_1	3.50388
HSP	209	0PB	A3_2	0.534988
HSP	209	0PC	A3_3	3.3903
HSP	209	0PD	A3_4	1.97674
HSP	209	0PE	A3_5	3.97784
HSP	209	0PA	A3_1	4.56836
HSP	209	0PB	A3_2	1.46685
HSP	209	0PC	A3_3	3.95449
HSP	209	0PD	A3_4	1.63591
HSP	209	0PE	A3_5	4.42924
HSP	209	0PA	A3_1	3.63361
HSP	209	0PB	A3_2	1.40502
HSP	209	0PC	A3_3	3.42815
HSP	209	0PD	A3_4	1.38273
HSP	209	0PE	A3_5	3.94045
HSP	209	0PA	A3_1	3.59717
HSP	209	0PB	A3_2	1.11808
HSP	209	0PC	A3_3	3.33651
HSP	209	0PD	A3_4	1.77251
HSP	209	0PE	A3_5	4.63586
HSP	209	0PA	A3_1	3.19474
HSP	209	0PB	A3_2	0.801409
HSP	209	0PC	A3_3	3.23598
HSP	209	0PD	A3_4	1.90825
HSP	209	0PE	A3_5	5.0611
HSP	209	0PA	A3_1	4.02674
HSP	209	0PB	A3_2	1.52679
HSP	209	0PC	A3_3	2.99787
HSP	209	0PD	A3_4	1.78503
HSP	209	0PE	A3_5	4.36953
HSP	209	0PA	A3_1	3.63812
HSP	209	0PB	A3_2	0.911077
HSP	209	0PC	A3_3	3.20402
HSP	209	0PD	A3_4	0.921305
HSP	209	0PE	A3_5	4.34286
HSP	209	0PA	A3_1	3.63669
HSP	209	0PB	A3_2	1.75232
HSP	209	0PC	A3_3	3.45533
HSP	209	0PD	A3_4	0.777433
HSP	209	0PE	A3_5	3.97845
HSP	209	0PA	A3_1	3.93313
HSP	209	0PB	A3_2	0.888138
HSP	209	0PC	A3_3	2.95571
HSP	209	0PD	A3_4	1.5249
HSP	209	0PE	A3_5	3.50889
HSP	209	0PA	A3_1	3.26897
HSP	209	0PB	A3_2	0.872113
HSP	209	0PC	A3_3	3.42757
HSP	209	0PD	A3_4	1.61554
HSP	209	0PE	A3_5	4.02661
HSP	209	0PA	A3_1	3.65712
HSP	209	0PB	A3_2	0.753071
HSP	209	0PC	A3_3	2.6699
HSP	209	0PD	A3_4	1.6637
HSP	209	0PE	A3_5	3.87338
HSP	209	0PA	A3_1	3.3672
HSP	209	0PB	A3_2	1.23545
HSP	209	0PC	A3_3	4.03584
HSP	209	0PD	A3_4	2.00211
HSP	209	0PE	A3_5	4.64166
HSP	209	0PA	A3_1	2.83512
HSP	209	0PB	A3_2	1.15774
HSP	209	0PC	A3_3	3.76194
HSP	209	0PD	A3_4	1.66446
HSP	209	0PE	A3_5	4.17073
HSP	209	0PA	A3_1	3.81147
HSP	209	0PB	A3_2	1.28189
HSP	209	0PC	A3_3	2.9301
HSP	209	0PD	A3_4	1.85849
HSP	209	0PE	A3_5	4.30566
HSP	209	0PA	A3_1	3.54125
HSP	209	0PB	A3_2	1.09477
HSP	209	0PC	A3_3	2.67194
HSP	209	0PD	A3_4	1.43957
HSP	209	0PE	A3_5	4.58596
HSP	209	0PA	A3_1	3.85684
HSP	209	0PB	A3_2	1.4018
HSP	209	0PC	A3_3	3.91759
HSP	209	0PD	A3_4	1.18144
HSP	209	0PE	A3_5	3.66422
HSP	209	0PA	A3_1	3.26042
HSP	209	0PB	A3_2	0.992079
HSP	209	0PC	A3_3	3.26687
HSP	209	0PD	A3_4	1.10958
HSP	209	0PE	A3_5	4.33278
HSP	209	0PA	A3_1	3.95477
HSP	209	0PB	A3_2	1.13059
HSP	209	0PC	A3_3	3.56016
HSP	209	0PD	A3_4	1.27014
HSP	209	0PE	A3_5	3.97487
HSP	209	0PA	A3_1	3.86757
HSP	209	0PB	A3_2	1.23129
HSP	209	0PC	A3_3	3.44964
HSP	209	0PD	A3_4	2.18367
HSP	209	0PE	A3_5	4.54863
HSP	209	0PA	A3_1	4.20851
HSP	209	0PB	A3_2	1.02699
HSP	209	0PC	A3_3	3.67864
HSP	209	0PD	A3_4	1.77336
HSP	209	0PE	A3_5	4.50536
HSP	209	0PA	A3_1	3.15201
HSP	209	0PB	A3_2	0.438112
HSP	209	0PC	A3_3	4.0205
HSP	209	0PD	A3_4	0.934825
HSP	209	0PE	A3_5	3.5465
HSP	209	0PA	A3_1	3.95343
HSP	209	0PB	A3_2	0.726693
HSP	209	0PC	A3_3	3.81675
HSP	209	0PD	A3_4	1.22374
HSP	209	0PE	A3_5	4.1813
HSP	209	0PA	A3_1	4.17623
HSP	209	0PB	A3_2	0.895628
HSP	209	0PC	A3_3	3.81262
HSP	209	0PD	A3_4	0.886642
HSP	209	0PE	A3_5	4.01059
HSP	209	0PA	A3_1	4.51558
HSP	209	0PB	A3_2	1.20088
HSP	209	0PC	A3_3	3.93379
HSP	209	0PD	A3_4	1.36463
HSP	209	0PE	A3_5	4.41097
HSP	209	0PA	A3_1	4.2866
HSP	209	0PB	A3_2	0.758703
HSP	209	0PC	A3_3	3.79243
HSP	209	0PD	A3_4	0.88359
HSP	209	0PE	A3_5	4.75026
HSP	209	0PA	A3_1	4.58648
HSP	209	0PB	A3_2	3.80967
HSP	209	0PC	A3_3	3.71979
HSP	209	0PD	A3_4	1.26254
HSP	209	0PE	A3_5	4.20864
HSP	209	0PA	A3_1	3.8233
HSP	209	0PB	A3_2	2.5524
HSP	209	0PC	A3_3	3.99689
HSP	209	0PD	A3_4	0.978208
HSP	209	0PE	A3_5	4.07449
HSP	209	0PA	A3_1	3.43498
HSP	209	0PB	A3_2	3.7216
HSP	209	0PC	A3_3	3.21275
HSP	209	0PD	A3_4	1.04265
HSP	209	0PE	A3_5	4.06688
HSP	209	0PA	A3_1	4.57266
HSP	209	0PB	A3_2	2.72479
HSP	209	0PC	A3_3	3.66903
HSP	209	0PD	A3_4	2.21907
HSP	209	0PE	A3_5	4.66382
HSP	209	0PA	A3_1	4.37892
HSP	209	0PB	A3_2	2.09752
HSP	209	0PC	A3_3	3.55835
HSP	209	0PD	A3_4	1.98642
HSP	209	0PE	A3_5	3.80705
HSP	209	0PA	A3_1	4.46662
HSP	209	0PB	A3_2	3.77317
HSP	209	0PC	A3_3	3.40668
HSP	209	0PD	A3_4	2.23417
HSP	209	0PE	A3_5	4.83789
HSP	209	0PA	A3_1	3.37216
HSP	209	0PB	A3_2	3.92492
HSP	209	0PC	A3_3	3.09018
HSP	209	0PD	A3_4	3.1943
HSP	209	0PE	A3_5	4.32829
HSP	209	0PA	A3_1	3.71364
HSP	209	0PB	A3_2	3.43195
HSP	209	0PC	A3_3	3.1745
HSP	209	0PD	A3_4	1.63928
HSP	209	0PE	A3_5	4.75943
HSP	209	0PA	A3_1	3.8169
HSP	209	0PB	A3_2	3.93015
HSP	209	0PC	A3_3	3.52486
HSP	209	0PD	A3_4	3.71019
HSP	209	0PE	A3_5	4.24148
HSP	209	0PA	A3_1	3.56218
HSP	209	0PB	A3_2	4.00179
HSP	209	0PC	A3_3	3.74261
HSP	209	0PD	A3_4	2.76382
HSP	209	0PE	A3_5	3.79401
HSP	209	0PA	A3_1	3.82978
HSP	209	0PB	A3_2	4.24229
HSP	209	0PC	A3_3	3.17675
HSP	209	0PD	A3_4	3.7304
HSP	209	0PE	A3_5	3.70049
HSP	209	0PA	A3_1	3.78284
HSP	209	0PB	A3_2	3.23776
HSP	209	0PC	A3_3	2.70799
HSP	209	0PD	A3_4	2.96386
HSP	209	0PE	A3_5	4.19722
HSP	209	0PA	A3_1	4.29848
HSP	209	0PB	A3_2	4.15544
HSP	209	0PC	A3_3	3.70454
HSP	209	0PD	A3_4	2.90434
HSP	209	0PE	A3_5	3.43605
HSP	209	0PA	A3_1	4.54884
HSP	209	0PB	A3_2	2.91591
HSP	209	0PC	A3_3	3.72301
HSP	209	0PD	A3_4	4.25725
HSP	209	0PE	A3_5	3.55336
HSP	209	0PA	A3_1	3.94096
HSP	209	0PB	A3_2	2.38069
HSP	209	0PC	A3_3	3.17349
HSP	209	0PD	A3_4	3.68744
HSP	209	0PE	A3_5	4.07971
HSP	209	0PA	A3_1	4.51628
HSP	209	0PB	A3_2	2.37454
HSP	209	0PC	A3_3	3.25057
HSP	209	0PD	A3_4	3.69455
HSP	209	0PE	A3_5	3.50783
HSP	209	0PA	A3_1	4.46346
HSP	209	0PB	A3_2	3.76444
HSP	209	0PC	A3_3	3.88467
HSP	209	0PD	A3_4	4.09785
HSP	209	0PE	A3_5	3.40534
HSP	209	0PA	A3_1	4.35805
HSP	209	0PB	A3_2	2.97555
HSP	209	0PC	A3_3	3.18688
HSP	209	0PD	A3_4	3.03937
HSP	209	0PE	A3_5	3.50349
HSP	209	0PA	A3_1	4.31822
HSP	209	0PB	A3_2	2.83625
HSP	209	0PC	A3_3	3.0706
HSP	209	0PD	A3_4	4.0282
HSP	209	0PE	A3_5	4.04901
HSP	209	0PA	A3_1	3.53573
HSP	209	0PB	A3_2	2.98476
HSP	209	0PC	A3_3	3.44221
HSP	209	0PD	A3_4	3.71639
HSP	209	0PE	A3_5	4.01591
HSP	209	0PA	A3_1	4.27007
HSP	209	0PB	A3_2	3.42033
HSP	209	0PC	A3_3	3.25088
HSP	209	0PD	A3_4	3.99998
HSP	209	0PE	A3_5	4.04001
HSP	209	0PA	A3_1	4.30471
HSP	209	0PB	A3_2	3.20017
HSP	209	0PC	A3_3	2.9088
HSP	209	0PD	A3_4	3.65011
HSP	209	0PE	A3_5	4.51669
HSP	209	0PA	A3_1	3.86413
HSP	209	0PB	A3_2	2.86613
HSP	209	0PC	A3_3	3.0043
HSP	209	0PD	A3_4	4.09307
HSP	209	0PE	A3_5	4.20261
HSP	209	0PA	A3_1	4.64325
HSP	209	0PB	A3_2	2.42479
HSP	209	0PC	A3_3	3.47063
HSP	209	0PD	A3_4	4.31585
HSP	209	0PE	A3_5	3.96281
HSP	209	0PA	A3_1	3.86514
HSP	209	0PB	A3_2	3.17311
HSP	209	0PC	A3_3	3.33769
HSP	209	0PD	A3_4	3.59396
HSP	209	0PE	A3_5	4.13976
HSP	209	0PA	A3_1	4.10652
HSP	209	0PB	A3_2	2.68443
HSP	209	0PC	A3_3	2.77164
HSP	209	0PD	A3_4	4.19039
HSP	209	0PE	A3_5	4.07455
HSP	209	0PA	A3_1	4.34407
HSP	209	0PB	A3_2	3.9882
HSP	209	0PC	A3_3	4.16648
HSP	209	0PD	A3_4	3.45628
HSP	209	0PE	A3_5	3.57487
HSP	209	0PA	A3_1	4.46264
HSP	209	0PB	A3_2	2.84451
HSP	209	0PC	A3_3	3.21105
HSP	209	0PD	A3_4	4.0176
HSP	209	0PE	A3_5	3.76589
HSP	209	0PA	A3_1	3.83453
HSP	209	0PB	A3_2	3.29501
HSP	209	0PC	A3_3	2.98302
HSP	209	0PD	A3_4	3.91336
HSP	209	0PE	A3_5	3.4676
HSP	209	0PA	A3_1	3.86994
HSP	209	0PB	A3_2	2.81887
HSP	209	0PC	A3_3	3.10849
HSP	209	0PD	A3_4	4.05642
HSP	209	0PE	A3_5	3.46362
HSP	209	0PA	A3_1	4.55774
HSP	209	0PB	A3_2	2.78457
HSP	209	0PC	A3_3	3.17652
HSP	209	0PD	A3_4	3.79466
HSP	209	0PE	A3_5	3.96782
HSP	209	0PA	A3_1	4.27623
HSP	209	0PB	A3_2	3.04218
HSP	209	0PC	A3_3	3.83306
HSP	209	0PD	A3_4	3.2055
HSP	209	0PE	A3_5	3.39037
HSP	209	0PA	A3_1	3.68583
HSP	209	0PB	A3_2	2.8804
HSP	209	0PC	A3_3	3.70066
HSP	209	0PD	A3_4	4.43693
HSP	209	0PE	A3_5	3.54744
HSP	209	0PA	A3_1	3.9216
HSP	209	0PB	A3_2	2.8383
HSP	209	0PC	A3_3	3.5753
HSP	209	0PD	A3_4	3.70782
HSP	209	0PE	A3_5	3.72669
HSP	209	0PA	A3_1	3.84754
HSP	209	0PB	A3_2	3.15447
HSP	209	0PC	A3_3	3.75903
HSP	209	0PD	A3_4	4.47375
HSP	209	0PE	A3_5	3.9503
HSP	209	0PA	A3_1	3.76025
HSP	209	0PB	A3_2	2.6332
HSP	209	0PC	A3_3	2.89494
HSP	209	0PD	A3_4	3.46068
HSP	209	0PE	A3_5	3.14058
HSP	209	0PA	A3_1	3.52609
HSP	209	0PB	A3_2	2.30251
HSP	209	0PC	A3_3	3.72579
HSP	209	0PD	A3_4	3.88498
HSP	209	0PE	A3_5	4.36672
HSP	209	0PA	A3_1	3.47171
HSP	209	0PB	A3_2	2.80795
HSP	209	0PC	A3_3	4.24911
HSP	209	0PD	A3_4	4.65955
HSP	209	0PE	A3_5	4.34293
HSP	209	0PA	A3_1	3.65237
HSP	209	0PB	A3_2	2.90028
HSP	209	0PC	A3_3	3.28926
HSP	209	0PD	A3_4	3.01276
HSP	209	0PE	A3_5	3.91076
HSP	209	0PA	A3_1	3.69821
HSP	209	0PB	A3_2	3.14237
HSP	209	0PC	A3_3	3.04376
HSP	209	0PD	A3_4	4.23153
HSP	209	0PE	A3_5	3.8317
HSP	209	0PA	A3_1	3.89512
HSP	209	0PB	A3_2	3.19294
HSP	209	0PC	A3_3	3.98456
HSP	209	0PD	A3_4	4.33115
HSP	209	0PE	A3_5	3.14233
HSP	209	0PA	A3_1	3.60549
HSP	209	0PB	A3_2	2.52061
HSP	209	0PC	A3_3	3.97278
HSP	209	0PD	A3_4	4.51991
HSP	209	0PE	A3_5	4.71249
HSP	209	0PA	A3_1	4.21952
HSP	209	0PB	A3_2	2.6174
HSP	209	0PC	A3_3	3.09855
HSP	209	0PD	A3_4	4.86926
HSP	209	0PE	A3_5	4.13715
HSP	209	0PA	A3_1	3.17989
HSP	209	0PB	A3_2	3.30543
HSP	209	0PC	A3_3	3.37556
HSP	209	0PD	A3_4	4.47905
HSP	209	0PE	A3_5	4.02901
HSP	209	0PA	A3_1	4.13993
HSP	209	0PB	A3_2	3.12236
HSP	209	0PC	A3_3	3.31668
HSP	209	0PD	A3_4	4.77559
HSP	209	0PE	A3_5	4.38044
HSP	209	0PA	A3_1	3.90645
HSP	209	0PB	A3_2	2.66519
HSP	209	0PC	A3_3	3.23709
HSP	209	0PD	A3_4	4.79566
HSP	209	0PE	A3_5	4.3234
HSP	209	0PA	A3_1	3.31693
HSP	209	0PB	A3_2	2.64692
HSP	209	0PC	A3_3	2.76642
HSP	209	0PD	A3_4	4.2163
HSP	209	0PE	A3_5	3.92561
HSP	209	0PA	A3_1	3.3137
HSP	209	0PB	A3_2	2.93978
HSP	209	0PC	A3_3	3.66155
HSP	209	0PD	A3_4	4.42864
HSP	209	0PE	A3_5	4.26652
HSP	209	0PA	A3_1	4.09036
HSP	209	0PB	A3_2	3.28228
HSP	209	0PC	A3_3	4.15461
HSP	209	0PD	A3_4	3.40551
HSP	209	0PE	A3_5	3.9325
HSP	209	0PA	A3_1	4.01695
HSP	209	0PB	A3_2	2.55497
HSP	209	0PC	A3_3	4.03579
HSP	209	0PD	A3_4	3.26891
HSP	209	0PE	A3_5	3.86749
HSP	209	0PA	A3_1	3.35981
HSP	209	0PB	A3_2	2.27735
HSP	209	0PC	A3_3	4.15236
HSP	209	0PD	A3_4	4.06052
HSP	209	0PE	A3_5	3.64576
HSP	209	0PA	A3_1	3.61725
HSP	209	0PB	A3_2	2.96099
HSP	209	0PC	A3_3	3.22212
HSP	209	0PD	A3_4	3.65902
HSP	209	0PE	A3_5	3.6122
HSP	209	0PA	A3_1	4.1305
HSP	209	0PB	A3_2	2.5728
HSP	209	0PC	A3_3	3.57751
HSP	209	0PD	A3_4	3.91994
HSP	209	0PE	A3_5	4.80211
HSP	209	0PA	A3_1	3.44553
HSP	209	0PB	A3_2	2.60159
HSP	209	0PC	A3_3	3.75165
HSP	209	0PD	A3_4	3.2778
HSP	209	0PE	A3_5	4.18548
HSP	209	0PA	A3_1	4.22986
HSP	209	0PB	A3_2	2.82361
HSP	209	0PC	A3_3	3.60965
HSP	209	0PD	A3_4	3.58271
HSP	209	0PE	A3_5	3.93361
HSP	209	0PA	A3_1	4.04127
HSP	209	0PB	A3_2	2.60758
HSP	209	0PC	A3_3	3.09999
HSP	209	0PD	A3_4	2.80715
HSP	209	0PE	A3_5	4.20137
HSP	209	0PA	A3_1	4.11733
HSP	209	0PB	A3_2	2.68256
HSP	209	0PC	A3_3	2.22724
HSP	209	0PD	A3_4	2.799
HSP	209	0PE	A3_5	3.66651
HSP	209	0PA	A3_1	3.51095
HSP	209	0PB	A3_2	2.83885
HSP	209	0PC	A3_3	3.92395
HSP	209	0PD	A3_4	3.24296
HSP	209	0PE	A3_5	3.66439
HSP	209	0PA	A3_1	3.55222
HSP	209	0PB	A3_2	2.87398
HSP	209	0PC	A3_3	2.49721
HSP	209	0PD	A3_4	2.99598
HSP	209	0PE	A3_5	4.01371
HSP	209	0PA	A3_1	4.37732
HSP	209	0PB	A3_2	2.70181
HSP	209	0PC	A3_3	2.8221
HSP	209	0PD	A3_4	4.40092
HSP	209	0PE	A3_5	4.32984
HSP	209	0PA	A3_1	4.1826
HSP	209	0PB	A3_2	2.92978
HSP	209	0PC	A3_3	3.52824
HSP	209	0PD	A3_4	3.2347
HSP	209	0PE	A3_5	3.58371
HSP	209	0PA	A3_1	3.83116
HSP	209	0PB	A3_2	2.57073
HSP	209	0PC	A3_3	2.76719
HSP	209	0PD	A3_4	4.43055
HSP	209	0PE	A3_5	3.44908
HSP	209	0PA	A3_1	3.6828
HSP	209	0PB	A3_2	2.6552
HSP	209	0PC	A3_3	2.87321
HSP	209	0PD	A3_4	3.22834
HSP	209	0PE	A3_5	3.51064
HSP	209	0PA	A3_1	4.67144
HSP	209	0PB	A3_2	3.37099
HSP	209	0PC	A3_3	3.26021
HSP	209	0PD	A3_4	2.67309
HSP	209	0PE	A3_5	3.58408
HSP	209	0PA	A3_1	4.40158
HSP	209	0PB	A3_2	2.46106
HSP	209	0PC	A3_3	3.89354
HSP	209	0PD	A3_4	3.70638
HSP	209	0PE	A3_5	3.87045
HSP	209	0PA	A3_1	4.23861
HSP	209	0PB	A3_2	2.69168
HSP	209	0PC	A3_3	3.47283
HSP	209	0PD	A3_4	4.52317
HSP	209	0PE	A3_5	4.25167
HSP	209	0PA	A3_1	3.34361
HSP	209	0PB	A3_2	2.80095
HSP	209	0PC	A3_3	2.59384
HSP	209	0PD	A3_4	3.28331
HSP	209	0PE	A3_5	4.28189
HSP	209	0PA	A3_1	4.35114
HSP	209	0PB	A3_2	2.48308
HSP	209	0PC	A3_3	3.69037
HSP	209	0PD	A3_4	4.27641
HSP	209	0PE	A3_5	4.15754
HSP	209	0PA	A3_1	3.19885
HSP	209	0PB	A3_2	2.90202
HSP	209	0PC	A3_3	2.8552
HSP	209	0PD	A3_4	3.58955
HSP	209	0PE	A3_5	4.25227
HSP	209	0PA	A3_1	3.87391
HSP	209	0PB	A3_2	2.49481
HSP	209	0PC	A3_3	3.2826
HSP	209	0PD	A3_4	3.68399
HSP	209	0PE	A3_5	3.60059
HSP	209	0PA	A3_1	3.87535
HSP	209	0PB	A3_2	2.60727
HSP	209	0PC	A3_3	3.65447
HSP	209	0PD	A3_4	3.2234
HSP	209	0PE	A3_5	3.76525
HSP	209	0PA	A3_1	3.68767
HSP	209	0PB	A3_2	3.31881
HSP	209	0PC	A3_3	3.47112
HSP	209	0PD	A3_4	2.92479
HSP	209	0PE	A3_5	3.95661
HSP	209	0PA	A3_1	3.70216
HSP	209	0PB	A3_2	2.45559
HSP	209	0PC	A3_3	3.15359
HSP	209	0PD	A3_4	3.67757
HSP	209	0PE	A3_5	4.43576
HSP	209	0PA	A3_1	4.09633
HSP	209	0PB	A3_2	2.19743
HSP	209	0PC	A3_3	3.40104
HSP	209	0PD	A3_4	3.40496
HSP	209	0PE	A3_5	3.58493
HSP	209	0PA	A3_1	3.91736
HSP	209	0PB	A3_2	2.94302
HSP	209	0PC	A3_3	3.09594
HSP	209	0PD	A3_4	4.52896
HSP	209	0PE	A3_5	4.2215
HSP	209	0PA	A3_1	4.16463
HSP	209	0PB	A3_2	3.17684
HSP	209	0PC	A3_3	3.39334
HSP	209	0PD	A3_4	2.92266
HSP	209	0PE	A3_5	3.79495
HSP	209	0PA	A3_1	4.48757
HSP	209	0PB	A3_2	2.63545
HSP	209	0PC	A3_3	3.92872
HSP	209	0PD	A3_4	3.78194
HSP	209	0PE	A3_5	3.96861
HSP	209	0PA	A3_1	4.10155
HSP	209	0PB	A3_2	2.36264
HSP	209	0PC	A3_3	3.37801
HSP	209	0PD	A3_4	3.78501
HSP	209	0PE	A3_5	3.51461
HSP	209	0PA	A3_1	3.97211
HSP	209	0PB	A3_2	3.22258
HSP	209	0PC	A3_3	4.21384
HSP	209	0PD	A3_4	3.20406
HSP	209	0PE	A3_5	3.46414
HSP	209	0PA	A3_1	3.6012
HSP	209	0PB	A3_2	3.36234
HSP	209	0PC	A3_3	2.7426
HSP	209	0PD	A3_4	3.32782
HSP	209	0PE	A3_5	4.2388
HSP	209	0PA	A3_1	3.83025
HSP	209	0PB	A3_2	3.03078
HSP	209	0PC	A3_3	3.41388
HSP	209	0PD	A3_4	3.70752
HSP	209	0PE	A3_5	3.61995
HSP	209	0PA	A3_1	3.26004
HSP	209	0PB	A3_2	3.17089
HSP	209	0PC	A3_3	3.10667
HSP	209	0PD	A3_4	4.42269
HSP	209	0PE	A3_5	3.21916
HSP	209	0PA	A3_1	3.88178
HSP	209	0PB	A3_2	2.48296
HSP	209	0PC	A3_3	3.71672
HSP	209	0PD	A3_4	3.98884
HSP	209	0PE	A3_5	4.49246
HSP	209	0PA	A3_1	3.53326
HSP	209	0PB	A3_2	2.51429
HSP	209	0PC	A3_3	2.93854
HSP	209	0PD	A3_4	3.84215
HSP	209	0PE	A3_5	3.56417
HSP	209	0PA	A3_1	3.86856
HSP	209	0PB	A3_2	2.59455
HSP	209	0PC	A3_3	3.52096
HSP	209	0PD	A3_4	3.08425
HSP	209	0PE	A3_5	4.33913
HSP	209	0PA	A3_1	3.38913
HSP	209	0PB	A3_2	2.39203
HSP	209	0PC	A3_3	2.50019
HSP	209	0PD	A3_4	3.69857
HSP	209	0PE	A3_5	3.56171
HSP	209	0PA	A3_1	2.84413
HSP	209	0PB	A3_2	2.6286
HSP	209	0PC	A3_3	3.68606
HSP	209	0PD	A3_4	3.60932
HSP	209	0PE	A3_5	3.60726
HSP	209	0PA	A3_1	4.3132
HSP	209	0PB	A3_2	3.02852
HSP	209	0PC	A3_3	3.94384
HSP	209	0PD	A3_4	3.28899
HSP	209	0PE	A3_5	4.17935
HSP	209	0PA	A3_1	3.80818
HSP	209	0PB	A3_2	2.996
HSP	209	0PC	A3_3	3.77026
HSP	209	0PD	A3_4	3.99784
HSP	209	0PE	A3_5	4.05489
HSP	209	0PA	A3_1	4.34467
HSP	209	0PB	A3_2	2.9383
HSP	209	0PC	A3_3	3.91559
HSP	209	0PD	A3_4	3.48845
HSP	209	0PE	A3_5	4.35043
HSP	209	0PA	A3_1	3.87296
HSP	209	0PB	A3_2	2.95087
HSP	209	0PC	A3_3	3.72774
HSP	209	0PD	A3_4	2.94505
HSP	209	0PE	A3_5	4.01414
HSP	209	0PA	A3_1	3.71309
HSP	209	0PB	A3_2	2.50568
HSP	209	0PC	A3_3	3.71556
HSP	209	0PD	A3_4	3.11126
HSP	209	0PE	A3_5	4.02851
HSP	209	0PA	A3_1	3.70003
HSP	209	0PB	A3_2	2.09776
HSP	209	0PC	A3_3	3.27907
HSP	209	0PD	A3_4	3.48969
HSP	209	0PE	A3_5	4.18044
HSP	209	0PA	A3_1	3.405
HSP	209	0PB	A3_2	3.10404
HSP	209	0PC	A3_3	3.41834
HSP	209	0PD	A3_4	3.01196
HSP	209	0PE	A3_5	4.08112
HSP	209	0PA	A3_1	3.24452
HSP	209	0PB	A3_2	2.94133
HSP	209	0PC	A3_3	3.24157
HSP	209	0PD	A3_4	3.71971
HSP	209	0PE	A3_5	3.72399
HSP	209	0PA	A3_1	4.10917
HSP	209	0PB	A3_2	3.23079
HSP	209	0PC	A3_3	3.95498
HSP	209	0PD	A3_4	4.05955
HSP	209	0PE	A3_5	3.79416
HSP	209	0PA	A3_1	4.20751
HSP	209	0PB	A3_2	2.64011
HSP	209	0PC	A3_3	4.14896
HSP	209	0PD	A3_4	4.06929
HSP	209	0PE	A3_5	3.81158
HSP	209	0PA	A3_1	3.82342
HSP	209	0PB	A3_2	2.26512
HSP	209	0PC	A3_3	3.58567
HSP	209	0PD	A3_4	3.24115
HSP	209	0PE	A3_5	4.17462
HSP	209	0PA	A3_1	3.68604
HSP	209	0PB	A3_2	3.55715
HSP	209	0PC	A3_3	3.1759
HSP	209	0PD	A3_4	3.15686
HSP	209	0PE	A3_5	4.2308
HSP	209	0PA	A3_1	3.90367
HSP	209	0PB	A3_2	2.81834
HSP	209	0PC	A3_3	2.95755
HSP	209	0PD	A3_4	3.57626
HSP	209	0PE	A3_5	3.46077
HSP	209	0PA	A3_1	3.48059
HSP	209	0PB	A3_2	2.98611
HSP	209	0PC	A3_3	3.40012
HSP	209	0PD	A3_4	3.53886
HSP	209	0PE	A3_5	4.05281
HSP	209	0PA	A3_1	3.81677
HSP	209	0PB	A3_2	2.83719
HSP	209	0PC	A3_3	3.84955
HSP	209	0PD	A3_4	3.83723
HSP	209	0PE	A3_5	3.88776
HSP	209	0PA	A3_1	3.74818
HSP	209	0PB	A3_2	3.10415
HSP	209	0PC	A3_3	3.71049
HSP	209	0PD	A3_4	3.46607
HSP	209	0PE	A3_5	4.13281
HSP	209	0PA	A3_1	3.18634
HSP	209	0PB	A3_2	2.76915
HSP	209	0PC	A3_3	3.21758
HSP	209	0PD	A3_4	3.67303
HSP	209	0PE	A3_5	3.74679
HSP	209	0PA	A3_1	4.20587
HSP	209	0PB	A3_2	2.56385
HSP	209	0PC	A3_3	3.52234
HSP	209	0PD	A3_4	3.1103
HSP	209	0PE	A3_5	3.86786
HSP	209	0PA	A3_1	3.95939
HSP	209	0PB	A3_2	2.74326
HSP	209	0PC	A3_3	2.8678
HSP	209	0PD	A3_4	3.26064
HSP	209	0PE	A3_5	3.79966
HSP	209	0PA	A3_1	4.55604
HSP	209	0PB	A3_2	2.82637
HSP	209	0PC	A3_3	2.76236
HSP	209	0PD	A3_4	3.56775
HSP	209	0PE	A3_5	3.94288
HSP	209	0PA	A3_1	3.43331
HSP	209	0PB	A3_2	2.77348
HSP	209	0PC	A3_3	3.05685
HSP	209	0PD	A3_4	3.73708
HSP	209	0PE	A3_5	3.71033
HSP	209	0PA	A3_1	3.7164
HSP	209	0PB	A3_2	2.84761
HSP	209	0PC	A3_3	3.15574
HSP	209	0PD	A3_4	3.35529
HSP	209	0PE	A3_5	3.59892
HSP	209	0PA	A3_1	3.55547
HSP	209	0PB	A3_2	2.91608
HSP	209	0PC	A3_3	3.49202
HSP	209	0PD	A3_4	3.95824
HSP	209	0PE	A3_5	4.01796
HSP	209	0PA	A3_1	3.9297
HSP	209	0PB	A3_2	2.6151
HSP	209	0PC	A3_3	3.53727
HSP	209	0PD	A3_4	3.48865
HSP	209	0PE	A3_5	3.96043
HSP	209	0PA	A3_1	5.07356
HSP	209	0PB	A3_2	3.01427
HSP	209	0PC	A3_3	2.90403
HSP	209	0PD	A3_4	3.98809
HSP	209	0PE	A3_5	4.05008
HSP	209	0PA	A3_1	4.35084
HSP	209	0PB	A3_2	2.77138
HSP	209	0PC	A3_3	3.46192
HSP	209	0PD	A3_4	3.8473
HSP	209	0PE	A3_5	4.30243
HSP	209	0PA	A3_1	3.96229
HSP	209	0PB	A3_2	2.85814
HSP	209	0PC	A3_3	3.52867
HSP	209	0PD	A3_4	4.09096
HSP	209	0PE	A3_5	3.96018
HSP	209	0PA	A3_1	3.13083
HSP	209	0PB	A3_2	2.57461
HSP	209	0PC	A3_3	3.76381
HSP	209	0PD	A3_4	3.63629
HSP	209	0PE	A3_5	3.7358
HSP	209	0PA	A3_1	4.03524
HSP	209	0PB	A3_2	3.65877
HSP	209	0PC	A3_3	3.93907
HSP	209	0PD	A3_4	4.16909
HSP	209	0PE	A3_5	3.96761
HSP	209	0PA	A3_1	4.08331
HSP	209	0PB	A3_2	2.92456
HSP	209	0PC	A3_3	2.56347
HSP	209	0PD	A3_4	3.49566
HSP	209	0PE	A3_5	3.80465
HSP	209	0PA	A3_1	3.8068
HSP	209	0PB	A3_2	3.11832
HSP	209	0PC	A3_3	3.76546
HSP	209	0PD	A3_4	3.75791
HSP	209	0PE	A3_5	3.72543
HSP	209	0PA	A3_1	3.72741
HSP	209	0PB	A3_2	2.73012
HSP	209	0PC	A3_3	3.36624
HSP	209	0PD	A3_4	3.4499
HSP	209	0PE	A3_5	3.87544
HSP	209	0PA	A3_1	3.81721
HSP	209	0PB	A3_2	3.21958
HSP	209	0PC	A3_3	2.98288
HSP	209	0PD	A3_4	4.36729
HSP	209	0PE	A3_5	3.78585
HSP	209	0PA	A3_1	4.3511
HSP	209	0PB	A3_2	2.82218
HSP	209	0PC	A3_3	3.73886
HSP	209	0PD	A3_4	3.94201
HSP	209	0PE	A3_5	3.97451
HSP	209	0PA	A3_1	4.39576
HSP	209	0PB	A3_2	3.06733
HSP	209	0PC	A3_3	3.44569
HSP	209	0PD	A3_4	3.95551
HSP	209	0PE	A3_5	4.32394
HSP	209	0PA	A3_1	3.84968
HSP	209	0PB	A3_2	2.99122
HSP	209	0PC	A3_3	3.37847
HSP	209	0PD	A3_4	4.00881
HSP	209	0PE	A3_5	4.3835
HSP	209	0PA	A3_1	4.15232
HSP	209	0PB	A3_2	2.62555
HSP	209	0PC	A3_3	3.32956
HSP	209	0PD	A3_4	2.82126
HSP	209	0PE	A3_5	3.99562
HSP	209	0PA	A3_1	4.06295
HSP	209	0PB	A3_2	2.73741
HSP	209	0PC	A3_3	2.79718
HSP	209	0PD	A3_4	3.83798
HSP	209	0PE	A3_5	4.09253
HSP	209	0PA	A3_1	3.39571
HSP	209	0PB	A3_2	3.1071
HSP	209	0PC	A3_3	3.03182
HSP	209	0PD	A3_4	3.81132
HSP	209	0PE	A3_5	3.74684
HSP	209	0PA	A3_1	3.05066
HSP	209	0PB	A3_2	3.05394
HSP	209	0PC	A3_3	3.35829
HSP	209	0PD	A3_4	3.93934
HSP	209	0PE	A3_5	3.70471
HSP	209	0PA	A3_1	3.79187
HSP	209	0PB	A3_2	3.17751
HSP	209	0PC	A3_3	3.66842
HSP	209	0PD	A3_4	3.55771
HSP	209	0PE	A3_5	3.63548
HSP	209	0PA	A3_1	4.36676
HSP	209	0PB	A3_2	2.99195
HSP	209	0PC	A3_3	3.76332
HSP	209	0PD	A3_4	3.21437
HSP	209	0PE	A3_5	3.56804
HSP	209	0PA	A3_1	4.13431
HSP	209	0PB	A3_2	2.89948
HSP	209	0PC	A3_3	3.97083
HSP	209	0PD	A3_4	3.84423
HSP	209	0PE	A3_5	3.92561
HSP	209	0PA	A3_1	3.56979
HSP	209	0PB	A3_2	2.2278
HSP	209	0PC	A3_3	3.58435
HSP	209	0PD	A3_4	3.64053
HSP	209	0PE	A3_5	3.26913
HSP	209	0PA	A3_1	3.61668
HSP	209	0PB	A3_2	3.2519
HSP	209	0PC	A3_3	3.88911
HSP	209	0PD	A3_4	3.22488
HSP	209	0PE	A3_5	3.21044
HSP	209	0PA	A3_1	4.25193
HSP	209	0PB	A3_2	2.61588
HSP	209	0PC	A3_3	3.58648
HSP	209	0PD	A3_4	2.99717
HSP	209	0PE	A3_5	3.54067
HSP	209	0PA	A3_1	4.11199
HSP	209	0PB	A3_2	2.69703
HSP	209	0PC	A3_3	3.53951
HSP	209	0PD	A3_4	3.36417
HSP	209	0PE	A3_5	3.69077
HSP	209	0PA	A3_1	3.94751
HSP	209	0PB	A3_2	3.13455
HSP	209	0PC	A3_3	3.29261
HSP	209	0PD	A3_4	3.17529
HSP	209	0PE	A3_5	4.20552
HSP	209	0PA	A3_1	4.54712
HSP	209	0PB	A3_2	2.89282
HSP	209	0PC	A3_3	3.73747
HSP	209	0PD	A3_4	3.56099
HSP	209	0PE	A3_5	3.68477
HSP	209	0PA	A3_1	4.5498
HSP	209	0PB	A3_2	2.85312
HSP	209	0PC	A3_3	2.89721
HSP	209	0PD	A3_4	2.9763
HSP	209	0PE	A3_5	4.0657
HSP	209	0PA	A3_1	4.11383
HSP	209	0PB	A3_2	2.8865
HSP	209	0PC	A3_3	3.38087
HSP	209	0PD	A3_4	3.74798
HSP	209	0PE	A3_5	4.08978
HSP	209	0PA	A3_1	3.77503
HSP	209	0PB	A3_2	2.33538
HSP	209	0PC	A3_3	3.79046
HSP	209	0PD	A3_4	3.55808
HSP	209	0PE	A3_5	3.75238
HSP	209	0PA	A3_1	4.3111
HSP	209	0PB	A3_2	2.7441
HSP	209	0PC	A3_3	3.34288
HSP	209	0PD	A3_4	3.31391
HSP	209	0PE	A3_5	4.27029
HSP	209	0PA	A3_1	4.73144
HSP	209	0PB	A3_2	2.90939
HSP	209	0PC	A3_3	3.52571
HSP	209	0PD	A3_4	3.68249
HSP	209	0PE	A3_5	2.98178
HSP	209	0PA	A3_1	4.00674
HSP	209	0PB	A3_2	2.75239
HSP	209	0PC	A3_3	3.92003
HSP	209	0PD	A3_4	3.75562
HSP	209	0PE	A3_5	4.72107
HSP	209	0PA	A3_1	5.09327
HSP	209	0PB	A3_2	3.29189
HSP	209	0PC	A3_3	3.33158
HSP	209	0PD	A3_4	3.74656
HSP	209	0PE	A3_5	3.72069
HSP	209	0PA	A3_1	4.22318
HSP	209	0PB	A3_2	2.8651
HSP	209	0PC	A3_3	2.70518
HSP	209	0PD	A3_4	3.98189
HSP	209	0PE	A3_5	4.14076
HSP	209	0PA	A3_1	4.73871
HSP	209	0PB	A3_2	2.50793
HSP	209	0PC	A3_3	3.41196
HSP	209	0PD	A3_4	5.10839
HSP	209	0PE	A3_5	4.65336
HSP	209	0PA	A3_1	4.25612
HSP	209	0PB	A3_2	2.60081
HSP	209	0PC	A3_3	3.05359
HSP	209	0PD	A3_4	4.08571
HSP	209	0PE	A3_5	3.49405
HSP	209	0PA	A3_1	3.80719
HSP	209	0PB	A3_2	2.8727
HSP	209	0PC	A3_3	3.25788
HSP	209	0PD	A3_4	4.83779
HSP	209	0PE	A3_5	4.11956
HSP	209	0PA	A3_1	4.30944
HSP	209	0PB	A3_2	2.64432
HSP	209	0PC	A3_3	4.15908
HSP	209	0PD	A3_4	4.01586
HSP	209	0PE	A3_5	4.13485
HSP	209	0PA	A3_1	4.35048
HSP	209	0PB	A3_2	1.89915
HSP	209	0PC	A3_3	2.63948
HSP	209	0PD	A3_4	4.16703
HSP	209	0PE	A3_5	4.41931
HSP	209	0PA	A3_1	4.65842
HSP	209	0PB	A3_2	2.458
HSP	209	0PC	A3_3	3.03175
HSP	209	0PD	A3_4	5.12289
HSP	209	0PE	A3_5	4.10676
HSP	209	0PA	A3_1	3.98406
HSP	209	0PB	A3_2	2.73823
HSP	209	0PC	A3_3	3.16382
HSP	209	0PD	A3_4	5.41281
HSP	209	0PE	A3_5	3.68194
HSP	209	0PA	A3_1	3.90897
HSP	209	0PB	A3_2	2.58806
HSP	209	0PC	A3_3	3.533
HSP	209	0PD	A3_4	3.8693
HSP	209	0PE	A3_5	3.17993
HSP	209	0PA	A3_1	3.9434
HSP	209	0PB	A3_2	1.93829
HSP	209	0PC	A3_3	2.76283
HSP	209	0PD	A3_4	3.51305
HSP	209	0PE	A3_5	3.66752
HSP	209	0PA	A3_1	4.60165
HSP	209	0PB	A3_2	2.23694
HSP	209	0PC	A3_3	3.48766
HSP	209	0PD	A3_4	4.71507
HSP	209	0PE	A3_5	3.9368
HSP	209	0PA	A3_1	4.65059
HSP	209	0PB	A3_2	3.07785
HSP	209	0PC	A3_3	3.37127
HSP	209	0PD	A3_4	4.04352
HSP	209	0PE	A3_5	4.1224
HSP	209	0PA	A3_1	4.43907
HSP	209	0PB	A3_2	3.12216
HSP	209	0PC	A3_3	3.26892
HSP	209	0PD	A3_4	4.01558
HSP	209	0PE	A3_5	4.13605
HSP	209	0PA	A3_1	3.96879
HSP	209	0PB	A3_2	3.06446
HSP	209	0PC	A3_3	2.86407
HSP	209	0PD	A3_4	4.1638
HSP	209	0PE	A3_5	3.95281
HSP	209	0PA	A3_1	4.86847
HSP	209	0PB	A3_2	2.88904
HSP	209	0PC	A3_3	2.92329
HSP	209	0PD	A3_4	3.40014
HSP	209	0PE	A3_5	3.52685
HSP	209	0PA	A3_1	4.2141
HSP	209	0PB	A3_2	3.38817
HSP	209	0PC	A3_3	2.94512
HSP	209	0PD	A3_4	4.42124
HSP	209	0PE	A3_5	3.94037
HSP	209	0PA	A3_1	4.21892
HSP	209	0PB	A3_2	2.23958
HSP	209	0PC	A3_3	2.63693
HSP	209	0PD	A3_4	3.50927
HSP	209	0PE	A3_5	3.82679
HSP	209	0PA	A3_1	3.74739
HSP	209	0PB	A3_2	2.86391
HSP	209	0PC	A3_3	3.72172
HSP	209	0PD	A3_4	3.83798
HSP	209	0PE	A3_5	3.86994
HSP	209	0PA	A3_1	4.14118
HSP	209	0PB	A3_2	3.36716
HSP	209	0PC	A3_3	3.02904
HSP	209	0PD	A3_4	4.85517
HSP	209	0PE	A3_5	4.07137
HSP	209	0PA	A3_1	3.70299
HSP	209	0PB	A3_2	3.79696
HSP	209	0PC	A3_3	2.6513
HSP	209	0PD	A3_4	4.33648
HSP	209	0PE	A3_5	3.71906
HSP	209	0PA	A3_1	2.39392
HSP	209	0PB	A3_2	3.28407
HSP	209	0PC	A3_3	3.62298
HSP	209	0PD	A3_4	4.7831
HSP	209	0PE	A3_5	3.5015
HSP	209	0PA	A3_1	3.77286
HSP	209	0PB	A3_2	4.33938
HSP	209	0PC	A3_3	3.93743
HSP	209	0PD	A3_4	4.7834
HSP	209	0PE	A3_5	3.32292
HSP	209	0PA	A3_1	3.91685
HSP	209	0PB	A3_2	4.47791
HSP	209	0PC	A3_3	3.69467
HSP	209	0PD	A3_4	4.02358
HSP	209	0PE	A3_5	3.2381
HSP	209	0PA	A3_1	3.54259
HSP	209	0PB	A3_2	4.1592
HSP	209	0PC	A3_3	2.71328
HSP	209	0PD	A3_4	3.80436
HSP	209	0PE	A3_5	3.64629
HSP	209	0PA	A3_1	4.36012
HSP	209	0PB	A3_2	4.04718
HSP	209	0PC	A3_3	2.8977
HSP	209	0PD	A3_4	4.08315
HSP	209	0PE	A3_5	3.94338
HSP	209	0PA	A3_1	4.26465
HSP	209	0PB	A3_2	4.09943
HSP	209	0PC	A3_3	3.35947
HSP	209	0PD	A3_4	3.97145
HSP	209	0PE	A3_5	3.54663
HSP	209	0PA	A3_1	3.77376
HSP	209	0PB	A3_2	4.27786
HSP	209	0PC	A3_3	4.53693
HSP	209	0PD	A3_4	4.4854
HSP	209	0PE	A3_5	3.3511
HSP	209	0PA	A3_1	4.81383
HSP	209	0PB	A3_2	4.32628
HSP	209	0PC	A3_3	3.30466
HSP	209	0PD	A3_4	4.70299
HSP	209	0PE	A3_5	3.93008
HSP	209	0PA	A3_1	4.33976
HSP	209	0PB	A3_2	4.39457
HSP	209	0PC	A3_3	3.82678
HSP	209	0PD	A3_4	4.57109
HSP	209	0PE	A3_5	3.79639
HSP	209	0PA	A3_1	4.01646
HSP	209	0PB	A3_2	3.56284
HSP	209	0PC	A3_3	3.24005
HSP	209	0PD	A3_4	4.40428
HSP	209	0PE	A3_5	3.95596
HSP	209	0PA	A3_1	4.56134
HSP	209	0PB	A3_2	3.735
HSP	209	0PC	A3_3	3.96958
HSP	209	0PD	A3_4	4.04346
HSP	209	0PE	A3_5	4.34754
HSP	209	0PA	A3_1	4.04375
HSP	209	0PB	A3_2	3.15
HSP	209	0PC	A3_3	2.88828
HSP	209	0PD	A3_4	3.79243
HSP	209	0PE	A3_5	3.15976
HSP	209	0PA	A3_1	3.3982
HSP	209	0PB	A3_2	3.90632
HSP	209	0PC	A3_3	3.64032
HSP	209	0PD	A3_4	4.24438
HSP	209	0PE	A3_5	4.09958
HSP	209	0PA	A3_1	3.65155
HSP	209	0PB	A3_2	3.96336
HSP	209	0PC	A3_3	3.09471
HSP	209	0PD	A3_4	3.99063
HSP	209	0PE	A3_5	3.6487
HSP	209	0PA	A3_1	4.41775
HSP	209	0PB	A3_2	3.9322
HSP	209	0PC	A3_3	2.77556
HSP	209	0PD	A3_4	4.53145
HSP	209	0PE	A3_5	4.44668
HSP	209	0PA	A3_1	1.88403
HSP	209	0PB	A3_2	4.36553
HSP	209	0PC	A3_3	2.60941
HSP	209	0PD	A3_4	4.16785
HSP	209	0PE	A3_5	4.11309
HSP	209	0PA	A3_1	2.70104
HSP	209	0PB	A3_2	3.91679
HSP	209	0PC	A3_3	2.59283
HSP	209	0PD	A3_4	4.75865
HSP	209	0PE	A3_5	3.31129
HSP	209	0PA	A3_1	1.59702
HSP	209	0PB	A3_2	3.73398
HSP	209	0PC	A3_3	3.28616
HSP	209	0PD	A3_4	4.032
HSP	209	0PE	A3_5	3.76908
HSP	209	0PA	A3_1	2.28048
HSP	209	0PB	A3_2	3.7456
HSP	209	0PC	A3_3	3.35394
HSP	209	0PD	A3_4	4.22441
HSP	209	0PE	A3_5	4.05579
HSP	209	0PA	A3_1	4.07161
HSP	209	0PB	A3_2	3.65659
HSP	209	0PC	A3_3	3.10835
HSP	209	0PD	A3_4	4.6508
HSP	209	0PE	A3_5	4.01633
HSP	209	0PA	A3_1	3.98113
HSP	209	0PB	A3_2	3.98917
HSP	209	0PC	A3_3	3.53134
HSP	209	0PD	A3_4	4.84337
HSP	209	0PE	A3_5	4.29055
HSP	209	0PA	A3_1	4.16264
HSP	209	0PB	A3_2	3.79983
HSP	209	0PC	A3_3	3.37849
HSP	209	0PD	A3_4	4.85802
HSP	209	0PE	A3_5	3.59706
HSP	209	0PA	A3_1	3.55476
HSP	209	0PB	A3_2	3.82511
HSP	209	0PC	A3_3	3.52146
HSP	209	0PD	A3_4	3.43532
HSP	209	0PE	A3_5	3.66048
HSP	209	0PA	A3_1	4.6304
HSP	209	0PB	A3_2	4.19684
HSP	209	0PC	A3_3	3.74304
HSP	209	0PD	A3_4	4.41886
HSP	209	0PE	A3_5	3.5563
HSP	209	0PA	A3_1	4.31057
HSP	209	0PB	A3_2	3.8018
HSP	209	0PC	A3_3	3.10546
HSP	209	0PD	A3_4	4.54148
HSP	209	0PE	A3_5	3.31362
HSP	209	0PA	A3_1	3.95598
HSP	209	0PB	A3_2	3.61446
HSP	209	0PC	A3_3	3.14373
HSP	209	0PD	A3_4	3.51907
HSP	209	0PE	A3_5	3.87705
HSP	209	0PA	A3_1	3.48938
HSP	209	0PB	A3_2	4.30301
HSP	209	0PC	A3_3	3.80568
HSP	209	0PD	A3_4	4.57777
HSP	209	0PE	A3_5	3.79821
HSP	209	0PA	A3_1	2.19689
HSP	209	0PB	A3_2	3.63799
HSP	209	0PC	A3_3	2.49818
HSP	209	0PD	A3_4	3.75761
HSP	209	0PE	A3_5	3.67352
HSP	209	0PA	A3_1	3.18764
HSP	209	0PB	A3_2	3.52912
HSP	209	0PC	A3_3	2.66238
HSP	209	0PD	A3_4	4.12805
HSP	209	0PE	A3_5	4.60851
HSP	209	0PA	A3_1	3.46317
HSP	209	0PB	A3_2	4.08867
HSP	209	0PC	A3_3	2.98485
HSP	209	0PD	A3_4	4.13085
HSP	209	0PE	A3_5	3.98303
HSP	209	0PA	A3_1	3.83714
HSP	209	0PB	A3_2	4.57349
HSP	209	0PC	A3_3	3.70125
HSP	209	0PD	A3_4	4.91028
HSP	209	0PE	A3_5	3.85114
HSP	209	0PA	A3_1	3.70159
HSP	209	0PB	A3_2	3.13015
HSP	209	0PC	A3_3	3.28923
HSP	209	0PD	A3_4	3.10471
HSP	209	0PE	A3_5	3.34607
HSP	209	0PA	A3_1	3.64433
HSP	209	0PB	A3_2	4.12313
HSP	209	0PC	A3_3	3.64841
HSP	209	0PD	A3_4	4.71375
HSP	209	0PE	A3_5	3.86773
HSP	209	0PA	A3_1	4.21146
HSP	209	0PB	A3_2	3.63615
HSP	209	0PC	A3_3	2.86022
HSP	209	0PD	A3_4	4.73029
HSP	209	0PE	A3_5	3.75633
HSP	209	0PA	A3_1	4.82151
HSP	209	0PB	A3_2	3.7591
HSP	209	0PC	A3_3	3.838
HSP	209	0PD	A3_4	3.64633
HSP	209	0PE	A3_5	3.73728
HSP	209	0PA	A3_1	3.85604
HSP	209	0PB	A3_2	3.84886
HSP	209	0PC	A3_3	3.14454
HSP	209	0PD	A3_4	4.18506
HSP	209	0PE	A3_5	3.35923
HSP	209	0PA	A3_1	4.58608
HSP	209	0PB	A3_2	4.09569
HSP	209	0PC	A3_3	3.533
HSP	209	0PD	A3_4	3.89982
HSP	209	0PE	A3_5	3.19812
HSP	209	0PA	A3_1	4.54853
HSP	209	0PB	A3_2	3.93687
HSP	209	0PC	A3_3	3.1811
HSP	209	0PD	A3_4	4.29984
HSP	209	0PE	A3_5	4.21715
HSP	209	0PA	A3_1	3.96774
HSP	209	0PB	A3_2	4.19142
HSP	209	0PC	A3_3	4.07857
HSP	209	0PD	A3_4	4.10718
HSP	209	0PE	A3_5	3.4529
HSP	209	0PA	A3_1	4.59627
HSP	209	0PB	A3_2	4.27567
HSP	209	0PC	A3_3	2.93691
HSP	209	0PD	A3_4	3.82674
HSP	209	0PE	A3_5	4.45993
HSP	209	0PA	A3_1	3.96752
HSP	209	0PB	A3_2	4.23046
HSP	209	0PC	A3_3	3.09409
HSP	209	0PD	A3_4	4.38956
HSP	209	0PE	A3_5	4.03988
HSP	209	0PA	A3_1	4.24536
HSP	209	0PB	A3_2	3.91365
HSP	209	0PC	A3_3	2.61999
HSP	209	0PD	A3_4	3.49239
HSP	209	0PE	A3_5	4.1381
HSP	209	0PA	A3_1	4.22807
HSP	209	0PB	A3_2	3.89569
HSP	209	0PC	A3_3	2.72156
HSP	209	0PD	A3_4	4.94837
HSP	209	0PE	A3_5	3.56123
HSP	209	0PA	A3_1	4.01262
HSP	209	0PB	A3_2	3.61398
HSP	209	0PC	A3_3	3.91733
HSP	209	0PD	A3_4	3.22413
HSP	209	0PE	A3_5	3.52853
HSP	209	0PA	A3_1	4.57168
HSP	209	0PB	A3_2	3.83201
HSP	209	0PC	A3_3	3.32357
HSP	209	0PD	A3_4	4.28529
HSP	209	0PE	A3_5	3.62945
HSP	209	0PA	A3_1	4.72532
HSP	209	0PB	A3_2	3.68894
HSP	209	0PC	A3_3	3.60999
HSP	209	0PD	A3_4	5.01335
HSP	209	0PE	A3_5	4.06026
HSP	209	0PA	A3_1	4.41088
HSP	209	0PB	A3_2	4.13881
HSP	209	0PC	A3_3	4.02808
HSP	209	0PD	A3_4	4.47655
HSP	209	0PE	A3_5	3.83796
HSP	209	0PA	A3_1	4.18401
HSP	209	0PB	A3_2	3.92794
HSP	209	0PC	A3_3	3.2564
HSP	209	0PD	A3_4	4.07273
HSP	209	0PE	A3_5	3.80527
HSP	209	0PA	A3_1	4.13694
HSP	209	0PB	A3_2	4.02682
HSP	209	0PC	A3_3	2.43308
HSP	209	0PD	A3_4	4.82902
HSP	209	0PE	A3_5	4.08641
HSP	209	0PA	A3_1	3.48895
HSP	209	0PB	A3_2	4.00419
HSP	209	0PC	A3_3	3.5198
HSP	209	0PD	A3_4	4.28495
HSP	209	0PE	A3_5	3.83787
HSP	209	0PA	A3_1	4.5878
HSP	209	0PB	A3_2	4.01248
HSP	209	0PC	A3_3	3.12431
HSP	209	0PD	A3_4	5.07256
HSP	209	0PE	A3_5	4.30912
HSP	209	0PA	A3_1	4.21571
HSP	209	0PB	A3_2	3.92835
HSP	209	0PC	A3_3	1.8122
HSP	209	0PD	A3_4	4.80527
HSP	209	0PE	A3_5	4.20306
HSP	209	0PA	A3_1	4.63979
HSP	209	0PB	A3_2	4.09948
HSP	209	0PC	A3_3	3.7049
HSP	209	0PD	A3_4	4.24935
HSP	209	0PE	A3_5	3.56878
HSP	209	0PA	A3_1	4.88017
HSP	209	0PB	A3_2	3.97047
HSP	209	0PC	A3_3	4.20802
HSP	209	0PD	A3_4	4.45067
HSP	209	0PE	A3_5	3.33253
HSP	209	0PA	A3_1	4.60348
HSP	209	0PB	A3_2	3.99703
HSP	209	0PC	A3_3	3.26805
HSP	209	0PD	A3_4	4.14489
HSP	209	0PE	A3_5	3.76039
HSP	209	0PA	A3_1	4.07334
HSP	209	0PB	A3_2	3.77458
HSP	209	0PC	A3_3	3.4427
HSP	209	0PD	A3_4	3.98333
HSP	209	0PE	A3_5	3.34885
HSP	209	0PA	A3_1	4.50307
HSP	209	0PB	A3_2	3.89738
HSP	209	0PC	A3_3	3.46589
HSP	209	0PD	A3_4	4.26952
HSP	209	0PE	A3_5	3.50722
HSP	209	0PA	A3_1	4.24277
HSP	209	0PB	A3_2	4.23852
HSP	209	0PC	A3_3	3.43491
HSP	209	0PD	A3_4	4.70096
HSP	209	0PE	A3_5	3.36028
HSP	209	0PA	A3_1	4.24388
HSP	209	0PB	A3_2	4.00483
HSP	209	0PC	A3_3	3.60691
HSP	209	0PD	A3_4	4.47144
HSP	209	0PE	A3_5	2.87333
HSP	209	0PA	A3_1	4.04228
HSP	209	0PB	A3_2	3.50703
HSP	209	0PC	A3_3	3.12674
HSP	209	0PD	A3_4	4.40462
HSP	209	0PE	A3_5	4.07436
HSP	209	0PA	A3_1	3.18957
HSP	209	0PB	A3_2	4.44289
HSP	209	0PC	A3_3	4.1427
HSP	209	0PD	A3_4	4.63232
HSP	209	0PE	A3_5	3.7724
HSP	209	0PA	A3_1	4.2306
HSP	209	0PB	A3_2	4.39858
HSP	209	0PC	A3_3	3.62616
HSP	209	0PD	A3_4	2.67822
HSP	209	0PE	A3_5	4.16378
HSP	209	0PA	A3_1	4.82452
HSP	209	0PB	A3_2	3.82546
HSP	209	0PC	A3_3	3.7324
HSP	209	0PD	A3_4	4.64796
HSP	209	0PE	A3_5	4.33518
HSP	209	0PA	A3_1	4.59065
HSP	209	0PB	A3_2	4.08663
HSP	209	0PC	A3_3	3.54067
HSP	209	0PD	A3_4	4.7892
HSP	209	0PE	A3_5	3.60477
HSP	209	0PA	A3_1	3.97237
HSP	209	0PB	A3_2	4.3828
HSP	209	0PC	A3_3	4.13807
HSP	209	0PD	A3_4	5.13495
HSP	209	0PE	A3_5	3.4515
HSP	209	0PA	A3_1	4.42739
HSP	209	0PB	A3_2	4.07734
HSP	209	0PC	A3_3	3.94201
HSP	209	0PD	A3_4	4.4179
HSP	209	0PE	A3_5	3.73726
HSP	209	0PA	A3_1	4.53457
HSP	209	0PB	A3_2	4.07473
HSP	209	0PC	A3_3	2.86196
HSP	209	0PD	A3_4	4.99824
HSP	209	0PE	A3_5	3.28594
HSP	209	0PA	A3_1	4.30278
HSP	209	0PB	A3_2	3.76338
HSP	209	0PC	A3_3	3.62282
HSP	209	0PD	A3_4	4.33813
HSP	209	0PE	A3_5	3.63071
HSP	209	0PA	A3_1	4.44435
HSP	209	0PB	A3_2	3.26098
HSP	209	0PC	A3_3	4.33427
HSP	209	0PD	A3_4	4.30745
HSP	209	0PE	A3_5	3.69737
HSP	209	0PA	A3_1	4.70336
HSP	209	0PB	A3_2	3.9371
HSP	209	0PC	A3_3	3.11013
HSP	209	0PD	A3_4	4.42767
HSP	209	0PE	A3_5	3.50104
HSP	209	0PA	A3_1	2.62641
HSP	209	0PB	A3_2	4.11033
HSP	209	0PC	A3_3	3.98145
HSP	209	0PD	A3_4	4.2736
HSP	209	0PE	A3_5	3.66234
HSP	209	0PA	A3_1	2.70184
HSP	209	0PB	A3_2	4.03063
HSP	209	0PC	A3_3	4.08667
HSP	209	0PD	A3_4	4.40991
HSP	209	0PE	A3_5	3.49844
HSP	209	0PA	A3_1	2.8354
HSP	209	0PB	A3_2	4.20937
HSP	209	0PC	A3_3	3.28535
HSP	209	0PD	A3_4	3.95716
HSP	209	0PE	A3_5	3.37484
HSP	209	0PA	A3_1	2.9782
HSP	209	0PB	A3_2	4.14167
HSP	209	0PC	A3_3	3.07615
HSP	209	0PD	A3_4	4.50498
HSP	209	0PE	A3_5	3.38529
HSP	209	0PA	A3_1	2.71246
HSP	209	0PB	A3_2	4.17073
HSP	209	0PC	A3_3	3.12195
HSP	209	0PD	A3_4	4.32835
HSP	209	0PE	A3_5	3.53267
HSP	209	0PA	A3_1	3.33026
HSP	209	0PB	A3_2	4.54392
HSP	209	0PC	A3_3	2.94603
HSP	209	0PD	A3_4	4.17637
HSP	209	0PE	A3_5	3.75674
HSP	209	0PA	A3_1	3.70355
HSP	209	0PB	A3_2	4.15942
HSP	209	0PC	A3_3	3.09425
HSP	209	0PD	A3_4	4.18958
HSP	209	0PE	A3_5	3.53554
HSP	209	0PA	A3_1	3.28685
HSP	209	0PB	A3_2	3.50381
HSP	209	0PC	A3_3	2.87465
HSP	209	0PD	A3_4	4.38033
HSP	209	0PE	A3_5	3.49452
HSP	209	0PA	A3_1	3.98182
HSP	209	0PB	A3_2	3.93395
HSP	209	0PC	A3_3	3.11173
HSP	209	0PD	A3_4	4.19481
HSP	209	0PE	A3_5	3.22493
HSP	209	0PA	A3_1	4.6301
HSP	209	0PB	A3_2	4.02442
HSP	209	0PC	A3_3	3.07519
HSP	209	0PD	A3_4	2.15746
HSP	209	0PE	A3_5	3.3663
HSP	209	0PA	A3_1	4.18405
HSP	209	0PB	A3_2	4.6234
HSP	209	0PC	A3_3	3.39352
HSP	209	0PD	A3_4	4.59984
HSP	209	0PE	A3_5	3.6691
HSP	209	0PA	A3_1	2.77883
HSP	209	0PB	A3_2	4.19586
HSP	209	0PC	A3_3	2.54931
HSP	209	0PD	A3_4	4.65866
HSP	209	0PE	A3_5	4.37048
HSP	209	0PA	A3_1	4.54927
HSP	209	0PB	A3_2	3.9229
HSP	209	0PC	A3_3	3.38734
HSP	209	0PD	A3_4	4.06082
HSP	209	0PE	A3_5	3.59478
HSP	209	0PA	A3_1	4.58964
HSP	209	0PB	A3_2	4.1234
HSP	209	0PC	A3_3	3.09404
HSP	209	0PD	A3_4	3.42487
HSP	209	0PE	A3_5	3.77726
HSP	209	0PA	A3_1	5.0739
HSP	209	0PB	A3_2	3.94648
HSP	209	0PC	A3_3	3.3112
HSP	209	0PD	A3_4	4.07969
HSP	209	0PE	A3_5	4.68648
HSP	209	0PA	A3_1	4.64459
HSP	209	0PB	A3_2	3.72768
HSP	209	0PC	A3_3	3.15848
HSP	209	0PD	A3_4	4.5559
HSP	209	0PE	A3_5	3.97907
HSP	209	0PA	A3_1	2.83236
HSP	209	0PB	A3_2	4.12502
HSP	209	0PC	A3_3	2.82506
HSP	209	0PD	A3_4	4.65902
HSP	209	0PE	A3_5	5.03979
HSP	209	0PA	A3_1	2.55203
HSP	209	0PB	A3_2	4.04597
HSP	209	0PC	A3_3	2.85801
HSP	209	0PD	A3_4	4.27112
HSP	209	0PE	A3_5	4.33766
HSP	209	0PA	A3_1	4.2208
HSP	209	0PB	A3_2	4.14515
HSP	209	0PC	A3_3	3.13162
HSP	209	0PD	A3_4	4.68387
HSP	209	0PE	A3_5	4.61464
HSP	209	0PA	A3_1	4.58096
HSP	209	0PB	A3_2	3.75134
HSP	209	0PC	A3_3	2.23353
HSP	209	0PD	A3_4	4.2357
HSP	209	0PE	A3_5	3.96496
HSP	209	0PA	A3_1	4.08065
HSP	209	0PB	A3_2	4.49034
HSP	209	0PC	A3_3	3.42383
HSP	209	0PD	A3_4	3.76929
HSP	209	0PE	A3_5	4.00317
HSP	209	0PA	A3_1	4.19462
HSP	209	0PB	A3_2	4.2835
HSP	209	0PC	A3_3	3.09621
HSP	209	0PD	A3_4	4.30024
HSP	209	0PE	A3_5	4.06925
HSP	209	0PA	A3_1	4.54224
HSP	209	0PB	A3_2	3.83138
HSP	209	0PC	A3_3	2.89287
HSP	209	0PD	A3_4	4.24012
HSP	209	0PE	A3_5	3.18367
HSP	209	0PA	A3_1	3.84084
HSP	209	0PB	A3_2	3.74921
HSP	209	0PC	A3_3	2.61927
HSP	209	0PD	A3_4	3.86398
HSP	209	0PE	A3_5	4.38624
HSP	209	0PA	A3_1	3.75358
HSP	209	0PB	A3_2	3.90726
HSP	209	0PC	A3_3	2.76093
HSP	209	0PD	A3_4	4.45079
HSP	209	0PE	A3_5	4.29351
HSP	209	0PA	A3_1	3.84135
HSP	209	0PB	A3_2	3.68119
HSP	209	0PC	A3_3	2.93152
HSP	209	0PD	A3_4	3.78855
HSP	209	0PE	A3_5	3.34364
HSP	209	0PA	A3_1	4.48408
HSP	209	0PB	A3_2	3.80884
HSP	209	0PC	A3_3	2.59577
HSP	209	0PD	A3_4	4.96351
HSP	209	0PE	A3_5	3.87668
HSP	209	0PA	A3_1	3.51355
HSP	209	0PB	A3_2	4.11682
HSP	209	0PC	A3_3	2.07097
HSP	209	0PD	A3_4	3.86906
HSP	209	0PE	A3_5	2.61708
HSP	209	0PA	A3_1	4.03155
HSP	209	0PB	A3_2	4.11132
HSP	209	0PC	A3_3	3.109
HSP	209	0PD	A3_4	3.89507
HSP	209	0PE	A3_5	3.73124
HSP	209	0PA	A3_1	3.8283
HSP	209	0PB	A3_2	4.06408
HSP	209	0PC	A3_3	2.81681
HSP	209	0PD	A3_4	4.17276
HSP	209	0PE	A3_5	3.70609
HSP	209	0PA	A3_1	4.28568
HSP	209	0PB	A3_2	4.23029
HSP	209	0PC	A3_3	3.36782
HSP	209	0PD	A3_4	4.53491
HSP	209	0PE	A3_5	3.50247
HSP	209	0PA	A3_1	4.34782
HSP	209	0PB	A3_2	4.04818
HSP	209	0PC	A3_3	2.79515
HSP	209	0PD	A3_4	4.61985
HSP	209	0PE	A3_5	4.79735
HSP	209	0PA	A3_1	3.56763
HSP	209	0PB	A3_2	4.00417
HSP	209	0PC	A3_3	3.59473
HSP	209	0PD	A3_4	4.00112
HSP	209	0PE	A3_5	3.16822
HSP	209	0PA	A3_1	4.137
HSP	209	0PB	A3_2	4.53614
HSP	209	0PC	A3_3	2.67741
HSP	209	0PD	A3_4	4.10003
HSP	209	0PE	A3_5	3.06411
HSP	209	0PA	A3_1	4.29202
HSP	209	0PB	A3_2	4.23159
HSP	209	0PC	A3_3	2.73525
HSP	209	0PD	A3_4	4.01044
HSP	209	0PE	A3_5	3.35554
HSP	209	0PA	A3_1	4.90395
HSP	209	0PB	A3_2	4.18833
HSP	209	0PC	A3_3	3.42078
HSP	209	0PD	A3_4	3.28227
HSP	209	0PE	A3_5	3.62801
HSP	209	0PA	A3_1	4.54315
HSP	209	0PB	A3_2	4.17328
HSP	209	0PC	A3_3	3.59211
HSP	209	0PD	A3_4	4.74824
HSP	209	0PE	A3_5	3.8073
HSP	209	0PA	A3_1	4.45295
HSP	209	0PB	A3_2	3.93768
HSP	209	0PC	A3_3	3.01879
HSP	209	0PD	A3_4	4.2891
HSP	209	0PE	A3_5	4.03471
HSP	209	0PA	A3_1	4.01999
HSP	209	0PB	A3_2	3.27848
HSP	209	0PC	A3_3	3.62229
HSP	209	0PD	A3_4	4.70469
HSP	209	0PE	A3_5	3.85113
HSP	209	0PA	A3_1	4.89341
HSP	209	0PB	A3_2	3.90815
HSP	209	0PC	A3_3	3.24857
HSP	209	0PD	A3_4	3.63339
HSP	209	0PE	A3_5	3.12336
HSP	209	0PA	A3_1	4.73545
HSP	209	0PB	A3_2	3.91839
HSP	209	0PC	A3_3	2.43692
HSP	209	0PD	A3_4	4.47448
HSP	209	0PE	A3_5	4.15163
HSP	209	0PA	A3_1	4.64684
HSP	209	0PB	A3_2	3.48164
HSP	209	0PC	A3_3	3.0899
HSP	209	0PD	A3_4	3.23787
HSP	209	0PE	A3_5	3.64238
HSP	209	0PA	A3_1	4.9729
HSP	209	0PB	A3_2	4.09716
HSP	209	0PC	A3_3	3.01775
HSP	209	0PD	A3_4	3.51735
HSP	209	0PE	A3_5	3.42771
HSP	209	0PA	A3_1	2.27486
HSP	209	0PB	A3_2	3.82328
HSP	209	0PC	A3_3	3.81335
HSP	209	0PD	A3_4	4.29422
HSP	209	0PE	A3_5	3.30742
HSP	209	0PA	A3_1	4.62993
HSP	209	0PB	A3_2	3.61377
HSP	209	0PC	A3_3	4.04512
HSP	209	0PD	A3_4	3.8929
HSP	209	0PE	A3_5	3.74935
HSP	209	0PA	A3_1	3.72092
HSP	209	0PB	A3_2	3.42125
HSP	209	0PC	A3_3	3.03278
HSP	209	0PD	A3_4	4.10345
HSP	209	0PE	A3_5	4.46459
HSP	209	0PA	A3_1	4.81441
HSP	209	0PB	A3_2	3.97879
HSP	209	0PC	A3_3	2.80986
HSP	209	0PD	A3_4	4.27343
HSP	209	0PE	A3_5	3.98931
HSP	209	0PA	A3_1	4.58218
HSP	209	0PB	A3_2	3.52792
HSP	209	0PC	A3_3	2.59354
HSP	209	0PD	A3_4	4.27216
HSP	209	0PE	A3_5	4.40306
HSP	209	0PA	A3_1	4.12939
HSP	209	0PB	A3_2	3.50964
HSP	209	0PC	A3_3	3.41253
HSP	209	0PD	A3_4	4.42711
HSP	209	0PE	A3_5	3.79234
HSP	209	0PA	A3_1	4.23212
HSP	209	0PB	A3_2	3.88004
HSP	209	0PC	A3_3	3.45073
HSP	209	0PD	A3_4	4.12236
HSP	209	0PE	A3_5	3.44991
HSP	209	0PA	A3_1	4.82842
HSP	209	0PB	A3_2	3.97002
HSP	209	0PC	A3_3	3.69038
HSP	209	0PD	A3_4	4.16101
HSP	209	0PE	A3_5	4.7884
HSP	209	0PA	A3_1	4.49211
HSP	209	0PB	A3_2	3.36495
HSP	209	0PC	A3_3	3.04048
HSP	209	0PD	A3_4	4.5433
HSP	209	0PE	A3_5	3.97036
HSP	209	0PA	A3_1	4.34818
HSP	209	0PB	A3_2	3.6757
HSP	209	0PC	A3_3	3.21259
HSP	209	0PD	A3_4	4.54511
HSP	209	0PE	A3_5	3.95623
HSP	209	0PA	A3_1	4.59954
HSP	209	0PB	A3_2	3.67157
HSP	209	0PC	A3_3	2.7646
HSP	209	0PD	A3_4	4.12359
HSP	209	0PE	A3_5	4.5062
HSP	209	0PA	A3_1	4.31448
HSP	209	0PB	A3_2	3.45882
HSP	209	0PC	A3_3	2.84041
HSP	209	0PD	A3_4	4.51605
HSP	209	0PE	A3_5	3.70435
HSP	209	0PA	A3_1	3.71054
HSP	209	0PB	A3_2	3.4013
HSP	209	0PC	A3_3	3.08505
HSP	209	0PD	A3_4	4.59201
HSP	209	0PE	A3_5	3.97242
HSP	209	0PA	A3_1	4.06238
HSP	209	0PB	A3_2	3.5564
HSP	209	0PC	A3_3	3.26555
HSP	209	0PD	A3_4	4.16543
HSP	209	0PE	A3_5	3.53444
HSP	209	0PA	A3_1	4.80934
HSP	209	0PB	A3_2	3.18881
HSP	209	0PC	A3_3	3.36033
HSP	209	0PD	A3_4	4.1663
HSP	209	0PE	A3_5	3.79915
HSP	209	0PA	A3_1	4.08883
HSP	209	0PB	A3_2	4.00988
HSP	209	0PC	A3_3	3.52975
HSP	209	0PD	A3_4	4.30261
HSP	209	0PE	A3_5	3.39719
HSP	209	0PA	A3_1	3.20913
HSP	209	0PB	A3_2	3.49639
HSP	209	0PC	A3_3	3.32456
HSP	209	0PD	A3_4	4.46691
HSP	209	0PE	A3_5	3.36287
HSP	209	0PA	A3_1	4.4579
HSP	209	0PB	A3_2	3.65949
HSP	209	0PC	A3_3	3.61434
HSP	209	0PD	A3_4	4.68388
HSP	209	0PE	A3_5	3.6494
HSP	209	0PA	A3_1	2.82534
HSP	209	0PB	A3_2	3.90541
HSP	209	0PC	A3_3	3.66278
HSP	209	0PD	A3_4	4.54689
HSP	209	0PE	A3_5	3.45855
HSP	209	0PA	A3_1	4.15196
HSP	209	0PB	A3_2	3.84178
HSP	209	0PC	A3_3	3.1182
HSP	209	0PD	A3_4	4.70245
HSP	209	0PE	A3_5	3.56348
HSP	209	0PA	A3_1	3.87939
HSP	209	0PB	A3_2	3.31175
HSP	209	0PC	A3_3	3.0718
HSP	209	0PD	A3_4	5.01273
HSP	209	0PE	A3_5	3.82764
HSP	209	0PA	A3_1	2.94178
HSP	209	0PB	A3_2	3.09159
HSP	209	0PC	A3_3	4.01415
HSP	209	0PD	A3_4	4.3198
HSP	209	0PE	A3_5	3.37935
HSP	209	0PA	A3_1	3.72174
HSP	209	0PB	A3_2	3.42788
HSP	209	0PC	A3_3	3.57933
HSP	209	0PD	A3_4	3.95324
HSP	209	0PE	A3_5	3.67915
HSP	209	0PA	A3_1	3.4294
HSP	209	0PB	A3_2	3.59514
HSP	209	0PC	A3_3	3.98588
HSP	209	0PD	A3_4	4.56579
HSP	209	0PE	A3_5	3.72986
HSP	209	0PA	A3_1	5.08454
HSP	209	0PB	A3_2	3.51493
HSP	209	0PC	A3_3	2.77994
HSP	209	0PD	A3_4	4.13822
HSP	209	0PE	A3_5	3.68267
HSP	209	0PA	A3_1	4.27442
HSP	209	0PB	A3_2	4.10847
HSP	209	0PC	A3_3	3.59135
HSP	209	0PD	A3_4	4.74954
HSP	209	0PE	A3_5	3.66762
HSP	209	0PA	A3_1	2.437
HSP	209	0PB	A3_2	4.10041
HSP	209	0PC	A3_3	4.02443
HSP	209	0PD	A3_4	4.43683
HSP	209	0PE	A3_5	3.72576
HSP	209	0PA	A3_1	2.72849
HSP	209	0PB	A3_2	3.75843
HSP	209	0PC	A3_3	3.79641
HSP	209	0PD	A3_4	4.85517
HSP	209	0PE	A3_5	4.03073
HSP	209	0PA	A3_1	2.07188
HSP	209	0PB	A3_2	4.22788
HSP	209	0PC	A3_3	3.66483
HSP	209	0PD	A3_4	4.47307
HSP	209	0PE	A3_5	3.65688
HSP	209	0PA	A3_1	2.62023
HSP	209	0PB	A3_2	4.22434
HSP	209	0PC	A3_3	3.37764
HSP	209	0PD	A3_4	4.19195
HSP	209	0PE	A3_5	3.50476
HSP	209	0PA	A3_1	3.08505
HSP	209	0PB	A3_2	3.79356
HSP	209	0PC	A3_3	3.42734
HSP	209	0PD	A3_4	3.67753
HSP	209	0PE	A3_5	3.96223
HSP	209	0PA	A3_1	2.63084
HSP	209	0PB	A3_2	3.87937
HSP	209	0PC	A3_3	3.50176
HSP	209	0PD	A3_4	4.36967
HSP	209	0PE	A3_5	4.20639
HSP	209	0PA	A3_1	2.73309
HSP	209	0PB	A3_2	4.14653
HSP	209	0PC	A3_3	3.76938
HSP	209	0PD	A3_4	4.42115
HSP	209	0PE	A3_5	3.65847
HSP	209	0PA	A3_1	2.24256
HSP	209	0PB	A3_2	4.12732
HSP	209	0PC	A3_3	4.54278
HSP	209	0PD	A3_4	4.93311
HSP	209	0PE	A3_5	4.00836
HSP	209	0PA	A3_1	2.23177
HSP	209	0PB	A3_2	3.91138
HSP	209	0PC	A3_3	4.21736
HSP	209	0PD	A3_4	4.3373
HSP	209	0PE	A3_5	3.8622
HSP	209	0PA	A3_1	2.37882
HSP	209	0PB	A3_2	4.47925
HSP	209	0PC	A3_3	3.70198
HSP	209	0PD	A3_4	4.52538
HSP	209	0PE	A3_5	3.90224
HSP	209	0PA	A3_1	2.73189
HSP	209	0PB	A3_2	4.22444
HSP	209	0PC	A3_3	3.69078
HSP	209	0PD	A3_4	4.6881
HSP	209	0PE	A3_5	3.74823
HSP	209	0PA	A3_1	1.93057
HSP	209	0PB	A3_2	3.58498
HSP	209	0PC	A3_3	2.99133
HSP	209	0PD	A3_4	3.93736
HSP	209	0PE	A3_5	3.69164
HSP	209	0PA	A3_1	2.37738
HSP	209	0PB	A3_2	3.76127
HSP	209	0PC	A3_3	3.6279
HSP	209	0PD	A3_4	4.17171
HSP	209	0PE	A3_5	4.03097
HSP	209	0PA	A3_1	2.05506
HSP	209	0PB	A3_2	4.33875
HSP	209	0PC	A3_3	3.39109
HSP	209	0PD	A3_4	3.61174
HSP	209	0PE	A3_5	3.35731
HSP	209	0PA	A3_1	2.5185
HSP	209	0PB	A3_2	4.1639
HSP	209	0PC	A3_3	3.29687
HSP	209	0PD	A3_4	4.24429
HSP	209	0PE	A3_5	3.52656
HSP	209	0PA	A3_1	2.06903
HSP	209	0PB	A3_2	3.63577
HSP	209	0PC	A3_3	3.69411
HSP	209	0PD	A3_4	4.3059
HSP	209	0PE	A3_5	3.70192
HSP	209	0PA	A3_1	2.34546
HSP	209	0PB	A3_2	3.98281
HSP	209	0PC	A3_3	3.90808
HSP	209	0PD	A3_4	4.64594
HSP	209	0PE	A3_5	3.38723
HSP	209	0PA	A3_1	2.2383
HSP	209	0PB	A3_2	3.39487
HSP	209	0PC	A3_3	4.22866
HSP	209	0PD	A3_4	4.67892
HSP	209	0PE	A3_5	3.59005
HSP	209	0PA	A3_1	2.279
HSP	209	0PB	A3_2	4.02385
HSP	209	0PC	A3_3	4.34801
HSP	209	0PD	A3_4	3.14722
HSP	209	0PE	A3_5	3.69764
HSP	209	0PA	A3_1	2.42264
HSP	209	0PB	A3_2	4.09718
HSP	209	0PC	A3_3	3.27128
HSP	209	0PD	A3_4	4.43874
HSP	209	0PE	A3_5	4.13443
HSP	209	0PA	A3_1	2.51777
HSP	209	0PB	A3_2	3.5915
HSP	209	0PC	A3_3	3.90585
HSP	209	0PD	A3_4	3.51141
HSP	209	0PE	A3_5	3.52738
HSP	209	0PA	A3_1	2.18866
HSP	209	0PB	A3_2	4.04483
HSP	209	0PC	A3_3	3.98608
HSP	209	0PD	A3_4	4.84451
HSP	209	0PE	A3_5	4.36083
HSP	209	0PA	A3_1	2.70985
HSP	209	0PB	A3_2	3.55052
HSP	209	0PC	A3_3	3.48603
HSP	209	0PD	A3_4	4.61967
HSP	209	0PE	A3_5	3.38428
HSP	209	0PA	A3_1	2.90657
HSP	209	0PB	A3_2	4.06562
HSP	209	0PC	A3_3	3.64044
HSP	209	0PD	A3_4	4.52907
HSP	209	0PE	A3_5	3.23172
HSP	209	0PA	A3_1	2.45673
HSP	209	0PB	A3_2	3.46322
HSP	209	0PC	A3_3	3.1843
HSP	209	0PD	A3_4	3.91939
HSP	209	0PE	A3_5	3.60253
HSP	209	0PA	A3_1	1.92195
HSP	209	0PB	A3_2	3.21162
HSP	209	0PC	A3_3	3.71691
HSP	209	0PD	A3_4	4.44674
HSP	209	0PE	A3_5	3.81174
HSP	209	0PA	A3_1	3.30201
HSP	209	0PB	A3_2	3.40732
HSP	209	0PC	A3_3	3.25725
HSP	209	0PD	A3_4	4.46338
HSP	209	0PE	A3_5	3.61581
HSP	209	0PA	A3_1	3.93034
HSP	209	0PB	A3_2	4.13339
HSP	209	0PC	A3_3	4.1994
HSP	209	0PD	A3_4	4.30686
HSP	209	0PE	A3_5	3.46599
HSP	209	0PA	A3_1	3.12897
HSP	209	0PB	A3_2	4.27039
HSP	209	0PC	A3_3	3.91186
HSP	209	0PD	A3_4	4.18781
HSP	209	0PE	A3_5	3.68985
HSP	209	0PA	A3_1	4.27552
HSP	209	0PB	A3_2	4.02572
HSP	209	0PC	A3_3	3.43946
HSP	209	0PD	A3_4	4.49483
HSP	209	0PE	A3_5	4.05755
HSP	209	0PA	A3_1	2.18348
HSP	209	0PB	A3_2	3.71431
HSP	209	0PC	A3_3	3.99834
HSP	209	0PD	A3_4	4.37701
HSP	209	0PE	A3_5	3.79002
HSP	209	0PA	A3_1	2.61241
HSP	209	0PB	A3_2	3.26457
HSP	209	0PC	A3_3	3.31888
HSP	209	0PD	A3_4	4.41534
HSP	209	0PE	A3_5	4.20315
HSP	209	0PA	A3_1	2.69384
HSP	209	0PB	A3_2	3.54159
HSP	209	0PC	A3_3	3.66291
HSP	209	0PD	A3_4	4.54046
HSP	209	0PE	A3_5	3.79602
HSP	209	0PA	A3_1	2.2972
HSP	209	0PB	A3_2	4.20294
HSP	209	0PC	A3_3	3.01266
HSP	209	0PD	A3_4	3.98916
HSP	209	0PE	A3_5	3.64035
HSP	209	0PA	A3_1	3.93181
HSP	209	0PB	A3_2	3.88705
HSP	209	0PC	A3_3	4.379
HSP	209	0PD	A3_4	4.62116
HSP	209	0PE	A3_5	3.22474
HSP	209	0PA	A3_1	4.59698
HSP	209	0PB	A3_2	3.95765
HSP	209	0PC	A3_3	4.2424
HSP	209	0PD	A3_4	4.18596
HSP	209	0PE	A3_5	3.69413
HSP	209	0PA	A3_1	4.16894
HSP	209	0PB	A3_2	4.0826
HSP	209	0PC	A3_3	3.28927
HSP	209	0PD	A3_4	4.1565
HSP	209	0PE	A3_5	3.0335
HSP	209	0PA	A3_1	4.57358
HSP	209	0PB	A3_2	4.09343
HSP	209	0PC	A3_3	3.03138
HSP	209	0PD	A3_4	4.01998
HSP	209	0PE	A3_5	3.46748
HSP	209	0PA	A3_1	4.13466
HSP	209	0PB	A3_2	3.92929
HSP	209	0PC	A3_3	3.4981
HSP	209	0PD	A3_4	4.62118
HSP	209	0PE	A3_5	2.90114
HSP	209	0PA	A3_1	4.48001
HSP	209	0PB	A3_2	3.72989
HSP	209	0PC	A3_3	4.27628
HSP	209	0PD	A3_4	3.51374
HSP	209	0PE	A3_5	3.80163
HSP	209	0PA	A3_1	4.79865
HSP	209	0PB	A3_2	3.39147
HSP	209	0PC	A3_3	3.71629
HSP	209	0PD	A3_4	4.58083
HSP	209	0PE	A3_5	4.27853
HSP	209	0PA	A3_1	4.80259
HSP	209	0PB	A3_2	4.07237
HSP	209	0PC	A3_3	3.85938
HSP	209	0PD	A3_4	5.1613
HSP	209	0PE	A3_5	4.44852
HSP	209	0PA	A3_1	4.35167
HSP	209	0PB	A3_2	3.85901
HSP	209	0PC	A3_3	4.07683
HSP	209	0PD	A3_4	4.24589
HSP	209	0PE	A3_5	3.7449
HSP	209	0PA	A3_1	4.51787
HSP	209	0PB	A3_2	3.88725
HSP	209	0PC	A3_3	3.71646
HSP	209	0PD	A3_4	4.4811
HSP	209	0PE	A3_5	4.11627
HSP	209	0PA	A3_1	4.26335
HSP	209	0PB	A3_2	4.08299
HSP	209	0PC	A3_3	1.72366
HSP	209	0PD	A3_4	4.28029
HSP	209	0PE	A3_5	3.53518
HSP	209	0PA	A3_1	4.39509
HSP	209	0PB	A3_2	4.34765
HSP	209	0PC	A3_3	3.59995
HSP	209	0PD	A3_4	4.10102
HSP	209	0PE	A3_5	3.38434
HSP	209	0PA	A3_1	4.53088
HSP	209	0PB	A3_2	4.40186
HSP	209	0PC	A3_3	4.47098
HSP	209	0PD	A3_4	4.67792
HSP	209	0PE	A3_5	3.73712
HSP	209	0PA	A3_1	4.81234
HSP	209	0PB	A3_2	3.86917
HSP	209	0PC	A3_3	4.24191
HSP	209	0PD	A3_4	4.28561
[truncated: 13,001 more rows]

[truncated: 39 more sheets: Fig_3C_violin_substrate, Fig_3D, Fig_3D_violin_Res209, Fig_3D_violin_substrate, Fig_5C_Boxplot_BSA, Fig_5C_Boxplot_boundCoA, Fig_5C_Boxplot_energetics, Fig_5E, Fig_S11A, Fig_S11B, Fig_S11C, Fig_S11D, Fig_S14A, Fig_S14A_violin_Res209, Fig_S14A_violin_substrate, Fig_S14B, Fig_S14B_violin_Res209, Fig_S14B_violin_substrate, Fig_S14C, Fig_S14C_violin_Res209 …]
